# Supplementary material for: Insights into the Synthesis, Secretion and Curing of Barnacle Cyprid Adhesive via Transcriptomic and Proteomic Analyses of the Cement Gland
Source: Mar Drugs. 2020 Mar 31;18(4):186. doi: 10.3390/md18040186 (PMC7230167; doi:10.3390/md18040186)
Supplement: Supplementary file 1 [file marinedrugs-18-00186-s001.zip › Supplementary tables-TableS1-S6.xlsx]

## Sheet: Table S1
Table S1. List of predicted transcription factor-coding unigenes that were upregulated in the cement gland transcriptome.
GeneID	Length	Gland-Expression (FPKM)	Body-Expression (FPKM)	log2FoldChange(Gland/Body)	Pvalue	FDR	Up/Down-Regulation(Gland/Body)	family	Nr
CL1140.Contig1_All	1125	3289.2	1271.15	1.3716	0	0	Up	zf-C2H2	gi|195157178|ref|XP_002019473.1|/1.45995e-173/GL12416 [Drosophila persimilis] &gt;gi|194116064|gb|EDW38107.1| GL12416 [Drosophila persimilis]
Unigene14288_All	1091	1682.41	718.63	1.22721	0	0	Up	ZBTB	gi|225710688|gb|ACO11190.1|/1.12328e-130/40S ribosomal protein S2 [Caligus rogercresseyi]
Unigene11469_All	947	1626.28	90.45	4.16831	0	0	Up	Homeobox	gi|401430149|ref|XP_003886486.1|/3.25145e-32/unnamed protein product, partial [Leishmania mexicana MHOM/GT/2001/U1103] &gt;gi|356491245|emb|CBZ41040.1| unnamed protein product, partial [Leishmania mexicana MHOM/GT/2001/U1103]
CL4358.Contig2_All	1137	1110.11	466.95	1.24936	0	0	Up	Homeobox	gi|123421559|ref|XP_001306009.1|/1.11476e-11/erythrocyte binding protein [Trichomonas vaginalis G3]
CL24.Contig8_All	1601	744.06	274.31	1.43961	0	0	Up	CG-1	gi|60391984|gb|AAX19288.1|/0/actin A3 [Haliotis iris]
Unigene14389_All	1256	553.99	158.81	1.80256	0	0	Up	zf-C2H2	gi|550529|dbj|BAA01470.1|/6.63274e-16/lectin BRA-2 [Megabalanus rosa]
Unigene6629_All	825	536.39	231.2	1.21414	4.25e-265	1.07e-262	Up	zf-C2H2	gi|557759387|ref|XP_005179418.1|/1.59808e-26/PREDICTED: profilin-like isoform X1 [Musca domestica] &gt;gi|557759389|ref|XP_005179419.1| PREDICTED: profilin-like isoform X2 [Musca domestica]
Unigene27093_All	1329	489.61	240.32	1.02668	3.46e-303	9.56e-301	Up	Tub	gi|345490916|ref|XP_001607941.2|/7.34052e-69/PREDICTED: upstream activation factor subunit spp27 [Nasonia vitripennis]
Unigene5243_All	809	446.85	183.96	1.2804	5.9e-235	1.36e-232	Up	bHLH	gi|641933044|emb|CDR18895.1|/3.80136e-17/unnamed protein product, partial [Oncorhynchus mykiss]
Unigene192_All	983	385.05	176.54	1.12505	4.66e-203	9.3e-201	Up	ZBTB	gi|33328226|gb|AAQ09564.1|/6.1449e-21/antifreeze glycoprotein precursor [Boreogadus saida]
CL786.Contig1_All	1741	324.11	124.81	1.37675	0	0	Up	Others	gi|114786461|gb|ABI78947.1|/9.4992e-86/serine protease-like protein isoform 1 [Penaeus monodon]
CL1081.Contig1_All	1640	314.01	89.19	1.81586	0	0	Up	zf-C2H2	gi|350398888|ref|XP_003485340.1|/2.14354e-124/PREDICTED: troponin T-like [Bombus impatiens]
Unigene12488_All	784	272.84	22.76	3.58348	0	0	Up	CG-1	gi|401430149|ref|XP_003886486.1|/3.57286e-25/unnamed protein product, partial [Leishmania mexicana MHOM/GT/2001/U1103] &gt;gi|356491245|emb|CBZ41040.1| unnamed protein product, partial [Leishmania mexicana MHOM/GT/2001/U1103]
CL1221.Contig2_All	986	270.62	107.68	1.32952	1.22e-185	2.23e-183	Up	TF_bZIP	gi|321469540|gb|EFX80520.1|/1.97348e-43/hypothetical protein DAPPUDRAFT_304028 [Daphnia pulex]
Unigene14285_All	297	224.68	88.76	1.33989	1.4e-44	7.25e-43	Up	ZBTB	gi|187736656|gb|ACD31683.1|/2.79654e-20/histidine-rich jaw structural protein [Alitta virens]
CL4392.Contig2_All	791	217.5	89.4	1.28267	3.76e-113	4.45e-111	Up	TF_bZIP	gi|321469540|gb|EFX80520.1|/1.3375e-43/hypothetical protein DAPPUDRAFT_304028 [Daphnia pulex]
CL144.Contig1_All	2947	178.47	48.06	1.89277	0	0	Up	ARID	gi|89152418|gb|ABD62888.1|/3.38431e-76/serine proteinase-like protein [Penaeus monodon]
CL1278.Contig2_All	1349	167.05	44.41	1.91132	7.44e-265	1.86e-262	Up	zf-C2H2	gi|281203330|gb|EFA77530.1|/8.36994e-20/hypothetical protein PPL_12133 [Polysphondylium pallidum PN500]
CL4595.Contig2_All	2469	155.15	7.16	4.43756	0	0	Up	HSF	gi|642916360|ref|XP_008190988.1|/4.14411e-173/PREDICTED: protein disulfide-isomerase [Tribolium castaneum] &gt;gi|270004199|gb|EFA00647.1| hypothetical protein TcasGA2_TC003523 [Tribolium castaneum]
CL786.Contig3_All	2116	151.21	35.48	2.09148	0	0	Up	Others	gi|114786461|gb|ABI78947.1|/2.28462e-84/serine protease-like protein isoform 1 [Penaeus monodon]
Unigene13652_All	892	133.56	54.63	1.28972	6.61e-80	6.01e-78	Up	PC4	gi|157674639|gb|ABV60408.1|/4.41215e-20/RNA polymerase II transcriptional coactivator [Artemia franciscana]
CL24.Contig3_All	1435	125.17	38.43	1.70358	1.41e-181	2.51e-179	Up	Tub	gi|313212822|emb|CBY36739.1|/0/unnamed protein product [Oikopleura dioica] &gt;gi|313234894|emb|CBY24839.1| unnamed protein product [Oikopleura dioica] &gt;gi|313243312|emb|CBY39942.1| unnamed protein product [Oikopleura dioica]
CL3017.Contig2_All	1647	121.54	57.96	1.0683	3.3e-101	3.55e-99	Up	zf-C2H2	gi|156403139|ref|XP_001639947.1|/2.80241e-31/predicted protein [Nematostella vectensis] &gt;gi|156227078|gb|EDO47884.1| predicted protein [Nematostella vectensis]
Unigene8219_All	1850	117.31	47.07	1.31745	9.08e-152	1.4e-149	Up	TF_bZIP	gi|646719341|gb|KDR21486.1|/3.67368e-51/Transcription factor AP-1 [Zootermopsis nevadensis]
CL3053.Contig1_All	1395	116.92	56.45	1.05048	1.79e-80	1.64e-78	Up	zf-C2H2	gi|704573122|ref|XP_010186100.1|/2.64366e-16/PREDICTED: uncharacterized protein DDB_G0271670-like, partial [Mesitornis unicolor]
Unigene28778_All	387	114.73	37.83	1.60064	2.08e-39	9.5e-38	Up	TF_bZIP	gi|669312461|gb|KFD55923.1|/1.33451e-30/hypothetical protein M513_03047 [Trichuris suis]
Unigene6089_All	2118	107.6	43.77	1.29766	4.41e-156	6.93e-154	Up	zf-C2H2	gi|701429980|ref|XP_010003612.1|/2.14406e-24/PREDICTED: LOW QUALITY PROTEIN: basic proline-rich protein-like [Chaetura pelagica]
Unigene2613_All	1850	107.31	53	1.01772	3.86e-93	3.91e-91	Up	Nrf1	gi|157167493|ref|XP_001654823.1|/5.28962e-175/GTP-binding protein [Aedes aegypti] &gt;gi|108882448|gb|EAT46673.1| AAEL002160-PA [Aedes aegypti]
Unigene7440_All	1615	86.73	24.31	1.83498	1.44e-157	2.27e-155	Up	bHLH	gi|405961152|gb|EKC26997.1|/8.81098e-14/Homeodomain-only protein [Crassostrea gigas]
Unigene10757_All	574	86.36	31.6	1.45044	1.46e-39	6.69e-38	Up	Homeobox	gi|308458680|ref|XP_003091675.1|/1.3693e-14/hypothetical protein CRE_20578 [Caenorhabditis remanei] &gt;gi|308255402|gb|EFO99354.1| hypothetical protein CRE_20578 [Caenorhabditis remanei]
Unigene9213_All	1935	74.47	32.67	1.18869	7.8e-87	7.47e-85	Up	P53	gi|82471258|gb|ABB77690.1|/9.0155e-32/p63(62) transcription factor [Euprymna scolopes]
CL4060.Contig1_All	915	66.2	2.78	4.57367	4.73e-167	7.74e-165	Up	ZBTB	gi|557172122|emb|CDJ28271.1|/3.64987e-17/hypothetical protein, conserved [Eimeria mitis]
Unigene9724_All	456	62.28	18.32	1.76535	1.1e-29	3.78e-28	Up	ZBTB	gi|506968077|gb|AGM32382.1|/2.46087e-16/C2 domain-containing protein [Coptotermes formosanus]
CL1278.Contig1_All	1645	58.06	5.19	3.48374	1.15e-220	2.49e-218	Up	zf-C2H2	gi|2078483|gb|AAC60129.1|/1.17722e-21/antifreeze glycopeptide AFGP polyprotein precursor [Boreogadus saida]
Unigene10729_All	598	57.92	21.58	1.42437	1.63e-27	5.21e-26	Up	bHLH	gi|642028730|emb|CDQ94711.1|/4.36981e-09/unnamed protein product, partial [Oncorhynchus mykiss]
CL1288.Contig2_All	1113	54.67	8.17	2.74234	4.98e-111	5.72e-109	Up	GCNF-like	gi|401430395|ref|XP_003886575.1|/4.21609e-24/unnamed protein product, partial [Leishmania mexicana MHOM/GT/2001/U1103] &gt;gi|356491666|emb|CBZ40949.1| unnamed protein product, partial [Leishmania mexicana MHOM/GT/2001/U1103]
Unigene10957_All	1731	54.42	22.87	1.25068	7.04e-62	4.93e-60	Up	zf-C2H2	gi|154344449|ref|XP_001568166.1|/1.12737e-38/proteophosphoglycan ppg4 [Leishmania braziliensis MHOM/BR/75/M2904] &gt;gi|134065503|emb|CAM43270.1| proteophosphoglycan ppg4 [Leishmania braziliensis MHOM/BR/75/M2904]
CL4025.Contig2_All	1470	51.87	20.82	1.31693	2.38e-54	1.49e-52	Up	zf-C2H2	gi|645035523|ref|XP_008216746.1|/1.72476e-21/PREDICTED: protein phosphatase 1 regulatory subunit 14C [Nasonia vitripennis] &gt;gi|645035526|ref|XP_008216747.1| PREDICTED: protein phosphatase 1 regulatory subunit 14C [Nasonia vitripennis] &gt;gi|645035529|ref|XP_008216748.1| PREDICTED: protein phosphatase 1 regulatory subunit 14C [Nasonia vitripennis]
CL491.Contig1_All	1728	51.7	17.38	1.57274	4.07e-82	3.78e-80	Up	zf-C2H2	gi|644992452|ref|XP_008202899.1|/3.80346e-95/PREDICTED: charged multivesicular body protein 5 [Nasonia vitripennis]
CL2405.Contig1_All	1299	51.67	22.75	1.18346	6.56e-41	3.12e-39	Up	zf-C2H2	gi|512891125|ref|XP_004922630.1|/8.49951e-22/PREDICTED: cAMP-responsive element-binding protein-like 2-like [Bombyx mori]
Unigene3979_All	1786	51.26	25.38	1.01414	1.15e-43	5.87e-42	Up	zf-C2H2	gi|290562736|gb|ADD38763.1|/5.74819e-86/Ras-like protein [Lepeophtheirus salmonis]
CL1064.Contig3_All	1656	48.1	18.35	1.39026	2.49e-61	1.73e-59	Up	THAP	gi|307182241|gb|EFN69572.1|/2.68663e-175/Serine/threonine-protein phosphatase alpha-1 isoform [Camponotus floridanus]
Unigene7935_All	697	46.65	9.1	2.35794	1.33e-49	7.66e-48	Up	zf-C2H2	gi|532031526|ref|XP_005358697.1|/6.93928e-16/PREDICTED: acidic repeat-containing protein [Microtus ochrogaster]
Unigene1668_All	502	46.28	15.06	1.61967	3.43e-22	8.9e-21	Up	bHLH	gi|642018095|emb|CDQ95632.1|/6.33559e-08/unnamed protein product [Oncorhynchus mykiss]
Unigene3741_All	1170	45.18	15.46	1.54714	1.3e-47	7.18e-46	Up	Runt	gi|340721109|ref|XP_003398968.1|/1.32458e-47/PREDICTED: transcription initiation factor TFIID subunit 12-like [Bombus terrestris]
CL629.Contig1_All	1750	44.82	12.17	1.88081	4.99e-92	5e-90	Up	TF_bZIP	gi|646722108|gb|KDR23211.1|/1.30173e-58/Cyclic AMP-responsive element-binding protein 1 [Zootermopsis nevadensis]
CL1373.Contig2_All	2867	44.72	22.01	1.02276	1.37e-61	9.53e-60	Up	zf-GATA	gi|662190734|ref|XP_008468146.1|/0/PREDICTED: echinoderm microtubule-associated protein-like 2 isoform X3 [Diaphorina citri] &gt;gi|662190736|ref|XP_008468147.1| PREDICTED: echinoderm microtubule-associated protein-like 2 isoform X3 [Diaphorina citri]
Unigene1188_All	1822	42.32	13.43	1.65588	1.79e-76	1.55e-74	Up	zf-C2H2	gi|646716579|gb|KDR19771.1|/2.30472e-106/COP9 signalosome complex subunit 6 [Zootermopsis nevadensis]
Unigene14689_All	890	40.94	10.51	1.96175	4.47e-45	2.34e-43	Up	bHLH	gi|122064577|sp|P81926.2|SODC_HALRO/2.16087e-43/RecName: Full=Superoxide dismutase [Halocynthia roretzi]
Unigene1270_All	1211	40.27	16.08	1.32444	2.05e-35	8.4e-34	Up	Homeobox	gi|646717841|gb|KDR20539.1|/6.2562e-48/Methylosome protein 50 [Zootermopsis nevadensis]
Unigene11740_All	1746	39.84	14.15	1.49342	7.33e-60	4.98e-58	Up	Homeobox	gi|260805018|ref|XP_002597384.1|/1.14309e-30/hypothetical protein BRAFLDRAFT_69337 [Branchiostoma floridae] &gt;gi|229282649|gb|EEN53396.1| hypothetical protein BRAFLDRAFT_69337 [Branchiostoma floridae]
CL2457.Contig3_All	2120	38.32	17.08	1.16579	2.54e-48	1.42e-46	Up	ARID	gi|512934101|ref|XP_004932952.1|/7.88446e-77/PREDICTED: WW domain-binding protein 2-like [Bombyx mori]
CL494.Contig2_All	1496	38.23	15.38	1.31365	5.72e-41	2.73e-39	Up	zf-C2H2	gi|646721911|gb|KDR23086.1|/4.073e-119/Golgi phosphoprotein 3, partial [Zootermopsis nevadensis]
CL1555.Contig1_All	1854	37.85	11.6	1.70617	1.2e-72	9.84e-71	Up	ZBTB	gi|89152418|gb|ABD62888.1|/4.02265e-98/serine proteinase-like protein [Penaeus monodon]
Unigene7332_All	1029	37.48	0.69	5.76338	4.13e-120	5.15e-118	Up	zf-C2H2	gi|444727028|gb|ELW67537.1|/3.02293e-58/Cell surface glycoprotein 1 [Tupaia chinensis]
CL634.Contig2_All	2790	36.56	14.32	1.35223	9.94e-76	8.54e-74	Up	bHLH	gi|391342414|ref|XP_003745515.1|/2.37268e-172/PREDICTED: guanine nucleotide-binding protein G(q) subunit alpha-like [Metaseiulus occidentalis]
Unigene2739_All	1223	36.37	12.96	1.48868	2.55e-38	1.13e-36	Up	bHLH	gi|646719712|gb|KDR21730.1|/5.30435e-71/Ras-related protein Rab-21 [Zootermopsis nevadensis]
CL1373.Contig1_All	3853	35.65	17.67	1.0126	4.97e-65	3.69e-63	Up	zf-GATA	gi|662190734|ref|XP_008468146.1|/0/PREDICTED: echinoderm microtubule-associated protein-like 2 isoform X3 [Diaphorina citri] &gt;gi|662190736|ref|XP_008468147.1| PREDICTED: echinoderm microtubule-associated protein-like 2 isoform X3 [Diaphorina citri]
CL4060.Contig3_All	724	34.45	3.12	3.46489	1.03e-56	6.66e-55	Up	ZBTB	gi|557246890|emb|CDJ63388.1|/5.73517e-16/MIF4G domain-containing protein, putative [Eimeria necatrix]
Unigene5177_All	669	34.11	6.35	2.42537	2.56e-36	1.07e-34	Up	THAP	gi|189238091|ref|XP_001813974.1|/6.40984e-69/PREDICTED: serine/threonine-protein phosphatase alpha-2 isoform [Tribolium castaneum] &gt;gi|270008741|gb|EFA05189.1| hypothetical protein TcasGA2_TC015321 [Tribolium castaneum]
Unigene3698_All	1164	33.78	16.76	1.01115	2.01e-19	4.61e-18	Up	bHLH	gi|642103630|emb|CDQ75122.1|/6.8111e-12/unnamed protein product [Oncorhynchus mykiss]
Unigene6575_All	1207	33.7	12.48	1.43313	2.61e-33	1e-31	Up	HMG	gi|504172042|ref|XP_004595601.1|/1.33857e-58/PREDICTED: coiled-coil domain-containing protein 124 [Ochotona princeps]
Unigene47_All	1182	33.66	15.3	1.1375	2.12e-23	5.81e-22	Up	bHLH	gi|347968417|ref|XP_312214.4|/2.62839e-27/AGAP002713-PA [Anopheles gambiae str. PEST] &gt;gi|333468013|gb|EAA08128.5| AGAP002713-PA [Anopheles gambiae str. PEST]
Unigene5088_All	258	33.1	15.46	1.09829	2.03e-05	0.000136926	Up	bHLH	gi|642072107|emb|CDQ88350.1|/1.8088e-11/unnamed protein product [Oncorhynchus mykiss]
CL3725.Contig1_All	3056	32.31	16.04	1.01031	5.86e-47	3.2e-45	Up	zf-C2H2	gi|340709195|ref|XP_003393197.1|/0/PREDICTED: putative adenosylhomocysteinase 3-like isoform 1 [Bombus terrestris] &gt;gi|350425225|ref|XP_003494052.1| PREDICTED: putative adenosylhomocysteinase 3-like [Bombus impatiens]
CL4588.Contig1_All	1604	31.86	12.46	1.35444	1.61e-38	7.15e-37	Up	bHLH	gi|514692771|ref|XP_004993958.1|/4.60315e-31/hypothetical protein PTSG_12308 [Salpingoeca rosetta] &gt;gi|326428107|gb|EGD73677.1| hypothetical protein PTSG_12308 [Salpingoeca rosetta]
CL4588.Contig2_All	837	31.79	13.6	1.22497	9.96e-18	2.08e-16	Up	bHLH	gi|281203377|gb|EFA77577.1|/2.83196e-18/RNA-binding region RNP-1 domain-containing protein [Polysphondylium pallidum PN500]
CL1183.Contig1_All	2020	31.57	14.37	1.13549	5.07e-37	2.16e-35	Up	ARID	gi|321477623|gb|EFX88581.1|/4.85197e-177/hypothetical protein DAPPUDRAFT_126867 [Daphnia pulex]
Unigene25410_All	210	30.43	6.25	2.28357	4.5e-09	4.93e-08	Up	bHLH	gi|642083613|emb|CDQ84996.1|/5.98117e-15/unnamed protein product [Oncorhynchus mykiss]
Unigene11551_All	1687	29.6	10.95	1.43467	5.48e-41	2.62e-39	Up	NF-YB	gi|646704894|gb|KDR12853.1|/4.57204e-45/Nuclear transcription factor Y subunit beta [Zootermopsis nevadensis]
Unigene11823_All	2806	29.02	13.59	1.0945	4.02e-44	2.05e-42	Up	Homeobox	gi|646702798|gb|KDR11825.1|/2.76394e-128/LanC-like protein 3 [Zootermopsis nevadensis]
CL1346.Contig2_All	2767	28.45	12.79	1.15341	2.26e-46	1.22e-44	Up	zf-C2H2	gi|158294321|ref|XP_001688676.1|/1.0474e-79/AGAP005529-PA [Anopheles gambiae str. PEST] &gt;gi|158294323|ref|XP_001688677.1| AGAP005529-PB [Anopheles gambiae str. PEST] &gt;gi|157015510|gb|EDO63682.1| AGAP005529-PA [Anopheles gambiae str. PEST] &gt;gi|157015511|gb|EDO63683.1| AGAP005529-PB [Anopheles gambiae str. PEST]
CL1043.Contig2_All	1511	27.63	12.82	1.10784	1.19e-23	3.3e-22	Up	zf-LITAF-like	gi|642911947|ref|XP_008199033.1|/4.43361e-105/PREDICTED: phospholipid scramblase 2 isoform X1 [Tribolium castaneum]
CL2590.Contig2_All	2335	26.58	9.79	1.44096	2.77e-51	1.63e-49	Up	Homeobox	gi|260805018|ref|XP_002597384.1|/2.13494e-30/hypothetical protein BRAFLDRAFT_69337 [Branchiostoma floridae] &gt;gi|229282649|gb|EEN53396.1| hypothetical protein BRAFLDRAFT_69337 [Branchiostoma floridae]
CL1043.Contig1_All	1680	26.47	6.17	2.10102	4.67e-61	3.23e-59	Up	zf-LITAF-like	gi|642911947|ref|XP_008199033.1|/5.09798e-105/PREDICTED: phospholipid scramblase 2 isoform X1 [Tribolium castaneum]
Unigene3727_All	692	26.13	9.31	1.48885	3.94e-16	7.52e-15	Up	HSF	gi|665813540|ref|XP_008555330.1|/1.52289e-31/PREDICTED: zinc finger CCHC domain-containing protein 10 [Microplitis demolitor]
CL1064.Contig4_All	2274	25.98	12.31	1.07757	1.04e-31	3.85e-30	Up	THAP	gi|321456768|gb|EFX67868.1|/5.41118e-180/hypothetical protein DAPPUDRAFT_231787 [Daphnia pulex]
CL629.Contig2_All	1728	25.95	7.31	1.82779	1.1e-51	6.5e-50	Up	TF_bZIP	gi|646722108|gb|KDR23211.1|/1.28093e-58/Cyclic AMP-responsive element-binding protein 1 [Zootermopsis nevadensis]
CL3505.Contig2_All	1134	25.75	5.14	2.32473	1.83e-45	9.66e-44	Up	zf-C2H2	gi|285027713|gb|ADC34230.1|/1.08965e-75/clathrin coat assembly protein ap17 [Solenopsis invicta] &gt;gi|506969043|gb|AGM32865.1| clathrin coat assembly protein AP17-like protein [Coptotermes formosanus] &gt;gi|607303883|gb|EZA45259.1| clathrin coat assembly protein ap17-like protein [Microplitis demolitor] &gt;gi|646712999|gb|KDR17519.1| AP-2 complex subunit sigma [Zootermopsis nevadensis]
Unigene13508_All	640	25.05	5.65	2.14849	1.38e-22	3.65e-21	Up	ZBTB	gi|470324022|ref|XP_004349784.1|/8.46904e-12/predicted protein [Capsaspora owczarzaki ATCC 30864]
CL1555.Contig3_All	1694	24.95	10.39	1.26384	3.92e-29	1.32e-27	Up	ZBTB	gi|89152418|gb|ABD62888.1|/1.04203e-97/serine proteinase-like protein [Penaeus monodon]
Unigene12967_All	1947	24.4	6.29	1.95575	1.33e-59	9.01e-58	Up	MYB	gi|241675324|ref|XP_002411512.1|/1.149e-143/molecular chaperone, putative [Ixodes scapularis] &gt;gi|215504200|gb|EEC13694.1| molecular chaperone, putative [Ixodes scapularis]
CL3142.Contig1_All	785	23.4	9.63	1.2809	1.94e-13	3.1e-12	Up	zf-C2H2	gi|573876131|ref|XP_006626353.1|/1.56955e-12/PREDICTED: wiskott-Aldrich syndrome protein family member 1-like [Lepisosteus oculatus]
CL654.Contig1_All	2012	23.06	10.66	1.11319	1.23e-26	3.84e-25	Up	ARID	gi|340716422|ref|XP_003396697.1|/1.35642e-179/PREDICTED: cytohesin-1-like isoform 2 [Bombus terrestris] &gt;gi|380019733|ref|XP_003693757.1| PREDICTED: cytohesin-1-like isoform 2 [Apis florea]
Unigene2612_All	1675	22.79	9.58	1.2503	5.01e-26	1.52e-24	Up	MH1	gi|646692823|gb|KDR07534.1|/1.27006e-47/hypothetical protein L798_02913 [Zootermopsis nevadensis]
Unigene14860_All	1622	22.64	11.19	1.01666	1.62e-18	3.53e-17	Up	THAP	gi|675375101|gb|KFM68003.1|/4.44898e-82/hypothetical protein X975_16882, partial [Stegodyphus mimosarum]
CL1475.Contig2_All	1971	22.3	11.11	1.00518	1.44e-21	3.63e-20	Up	CSD	gi|646700890|gb|KDR10843.1|/0/Splicing factor U2AF 50 kDa subunit [Zootermopsis nevadensis]
CL1028.Contig1_All	1024	21.91	8.34	1.39347	1.84e-18	3.99e-17	Up	CSD	gi|506968267|gb|AGM32477.1|/4.80229e-56/serine/arginine-rich splicing factor 7-like protein [Coptotermes formosanus]
CL1044.Contig1_All	1085	21.78	6.52	1.74006	5.24e-26	1.59e-24	Up	MYB	gi|646705133|gb|KDR13012.1|/2.38116e-40/DnaJ-like protein subfamily B member 9 [Zootermopsis nevadensis]
CL1710.Contig3_All	2092	21.77	6.87	1.66396	2.81e-46	1.51e-44	Up	zf-C2H2	gi|554806340|ref|XP_005914104.1|/1.54507e-117/PREDICTED: annexin A11-like isoform X1 [Haplochromis burtoni]
Unigene13520_All	625	21.65	7.44	1.54099	6.65e-13	1.02e-11	Up	THAP	gi|641652401|ref|XP_008178372.1|/2.95243e-14/PREDICTED: THAP domain-containing protein 4-like [Acyrthosiphon pisum]
Unigene3068_All	814	21.62	1.56	3.79275	1.92e-43	9.7e-42	Up	ARID	gi|557164712|emb|CDJ65760.1|/2.86186e-12/ribosomal protein L19, putative [Eimeria necatrix]
Unigene6811_All	1839	21.18	10.34	1.03447	4.07e-20	9.6e-19	Up	ZBTB	gi|657551328|ref|XP_008280148.1|/3.70796e-112/PREDICTED: RING finger protein 113A [Stegastes partitus]
Unigene14803_All	795	20.99	0.23	6.51192	6.08e-54	3.77e-52	Up	zf-C2H2	gi|557165187|emb|CDJ66102.1|/5.93417e-23/Phosphoenolpyruvate carboxykinase , related [Eimeria necatrix]
CL217.Contig2_All	2346	20.92	5.68	1.88092	7.37e-59	4.92e-57	Up	ZBTB	gi|646723928|gb|KDR24362.1|/1.87681e-151/DnaJ-like protein subfamily C member 7 [Zootermopsis nevadensis]
CL654.Contig2_All	2340	20.69	9.6	1.10783	2.21e-27	7.02e-26	Up	ARID	gi|340716422|ref|XP_003396697.1|/6.38554e-176/PREDICTED: cytohesin-1-like isoform 2 [Bombus terrestris] &gt;gi|380019733|ref|XP_003693757.1| PREDICTED: cytohesin-1-like isoform 2 [Apis florea]
Unigene8229_All	2045	20.67	7.2	1.52147	4.24e-38	1.86e-36	Up	Homeobox	gi|512920883|ref|XP_004929744.1|/6.40677e-76/PREDICTED: protein pygopus-like [Bombyx mori]
Unigene4409_All	1966	20.4	1.8	3.5025	1.41e-94	1.45e-92	Up	Homeobox	gi|194749017|ref|XP_001956936.1|/1.5269e-38/GF24314 [Drosophila ananassae] &gt;gi|190624218|gb|EDV39742.1| GF24314 [Drosophila ananassae]
CL1878.Contig1_All	2985	19.63	7.09	1.4692	5.9e-50	3.41e-48	Up	zf-C2H2	gi|389594453|ref|XP_003722449.1|/8.59448e-19/proteophosphoglycan 5 [Leishmania major strain Friedlin] &gt;gi|323363677|emb|CBZ12682.1| proteophosphoglycan 5 [Leishmania major strain Friedlin]
Unigene9408_All	1036	19.58	9.19	1.09124	6.53e-12	9.29e-11	Up	zf-C2H2	gi|320541737|ref|NP_001188545.1|/2.51483e-36/CG42749, isoform C [Drosophila melanogaster] &gt;gi|665389682|ref|NP_001284880.1| CG42749, isoform D [Drosophila melanogaster] &gt;gi|318069312|gb|ADV37629.1| CG42749, isoform C [Drosophila melanogaster] &gt;gi|599137563|gb|AHN59351.1| CG42749, isoform D [Drosophila melanogaster]
CL4297.Contig2_All	1772	19.46	8.91	1.12701	1.86e-20	4.46e-19	Up	zf-GATA	gi|478251044|gb|ENN71525.1|/2.66482e-59/hypothetical protein YQE_11818, partial [Dendroctonus ponderosae]
CL4026.Contig2_All	1605	19.16	6.06	1.66071	2.04e-31	7.47e-30	Up	bHLH	gi|242005919|ref|XP_002423807.1|/1.0113e-78/transmembrane protein, putative [Pediculus humanus corporis] &gt;gi|212507023|gb|EEB11069.1| transmembrane protein, putative [Pediculus humanus corporis]
Unigene13628_All	921	19.14	6.43	1.5737	3.65e-17	7.39e-16	Up	zf-C2H2	gi|557247076|emb|CDJ63546.1|/9.75585e-26/hypothetical protein, conserved [Eimeria necatrix]
Unigene5873_All	524	19.04	9.51	1.00152	8.61e-06	6.16e-05	Up	bHLH	gi|642095604|emb|CDQ79617.1|/1.24348e-07/unnamed protein product [Oncorhynchus mykiss]
Unigene6672_All	878	18.98	5.13	1.88745	1.84e-20	4.4e-19	Up	zf-C2H2	gi|347597921|gb|AEP14559.1|/1.73498e-21/aquaporin 5 [Milnesium tardigradum]
Unigene4243_All	2930	18.92	2.04	3.21327	1.52e-121	1.93e-119	Up	AF-4	gi|49119281|gb|AAH73328.1|/1.58921e-25/XNopp180 protein [Xenopus laevis]
CL4536.Contig3_All	1408	18.52	8.97	1.0459	3.62e-14	6.13e-13	Up	Fork	gi|260803695|ref|XP_002596725.1|/6.2247e-98/hypothetical protein BRAFLDRAFT_116041 [Branchiostoma floridae] &gt;gi|229281984|gb|EEN52737.1| hypothetical protein BRAFLDRAFT_116041 [Branchiostoma floridae]
Unigene9370_All	680	18.35	8.94	1.03743	3.01e-07	2.66e-06	Up	zf-C2H2	gi|66357582|ref|XP_625969.1|/2.58813e-12/signal peptide containing large protein with proline stretches [Cryptosporidium parvum Iowa II] &gt;gi|46227226|gb|EAK88176.1| signal peptide containing large protein with proline stretches [Cryptosporidium parvum Iowa II]
CL1703.Contig3_All	2432	18.28	6.87	1.41188	4.32e-36	1.8e-34	Up	TF_bZIP	gi|646722108|gb|KDR23211.1|/1.76802e-51/Cyclic AMP-responsive element-binding protein 1 [Zootermopsis nevadensis]
CL1703.Contig1_All	1944	18.11	7	1.37136	8.06e-28	2.6e-26	Up	TF_bZIP	gi|405966929|gb|EKC32156.1|/1.30968e-30/cAMP-responsive element modulator [Crassostrea gigas]
Unigene6396_All	1875	17.95	4.8	1.90288	3.75e-41	1.8e-39	Up	HMG	gi|646691019|gb|KDR07011.1|/0/WD40 repeat-containing protein SMU1 [Zootermopsis nevadensis]
Unigene8036_All	1170	17.66	3.55	2.31459	2.67e-32	1e-30	Up	bHLH	gi|642105629|emb|CDQ74010.1|/1.20714e-08/unnamed protein product [Oncorhynchus mykiss]
CL1140.Contig5_All	1542	17.64	4.07	2.11575	3.49e-38	1.53e-36	Up	zf-C2H2	gi|585663866|ref|XP_006811914.1|/0/PREDICTED: tubulin alpha-1A chain-like [Saccoglossus kowalevskii]
CL1081.Contig5_All	1553	17.48	0.01	10.7715	2e-96	2.08e-94	Up	zf-C2H2	gi|478263744|gb|ENN82047.1|/3.75092e-123/hypothetical protein YQE_01622, partial [Dendroctonus ponderosae]
CL2144.Contig3_All	2237	17.42	3.8	2.19667	2.86e-57	1.87e-55	Up	zf-C2H2	gi|646719537|gb|KDR21612.1|/1.99364e-102/hypothetical protein L798_03853, partial [Zootermopsis nevadensis]
Unigene12970_All	2189	17.3	6.4	1.43463	1.25e-31	4.58e-30	Up	HSF	gi|383865544|ref|XP_003708233.1|/4.87727e-146/PREDICTED: pescadillo homolog [Megachile rotundata]
CL2450.Contig3_All	2137	16.9	7.41	1.18948	4.41e-23	1.19e-21	Up	bHLH	gi|321477287|gb|EFX88246.1|/1.12496e-38/hypothetical protein DAPPUDRAFT_207089 [Daphnia pulex]
CL54.Contig1_All	2167	16.84	5.99	1.49126	3.2e-32	1.2e-30	Up	Fork	gi|646698086|gb|KDR09433.1|/4.23356e-126/FAS-associated factor 1 [Zootermopsis nevadensis]
CL2070.Contig1_All	2628	16.36	5.56	1.55702	2.9e-40	1.36e-38	Up	TF_bZIP	gi|157866641|ref|XP_001687712.1|/6.94001e-17/putative kinesin K39 [Leishmania major strain Friedlin] &gt;gi|68125326|emb|CAJ03172.1| putative kinesin K39 [Leishmania major strain Friedlin]
CL1053.Contig1_All	1358	16.24	5.71	1.50799	2.81e-20	6.68e-19	Up	Homeobox	gi|478254985|gb|ENN75218.1|/7.38716e-24/hypothetical protein YQE_08228, partial [Dendroctonus ponderosae] &gt;gi|546678562|gb|ERL89151.1| hypothetical protein D910_06527 [Dendroctonus ponderosae]
Unigene13582_All	713	15.97	5.79	1.46373	2.61e-10	3.25e-09	Up	MBD	gi|667312902|ref|XP_008585249.1|/3.22855e-56/PREDICTED: methyl-CpG-binding domain protein 4 [Galeopterus variegatus]
Unigene13522_All	1355	15.94	5.36	1.57235	6.27e-21	1.54e-19	Up	zf-C2H2	gi|585645971|ref|XP_006811655.1|/6.17581e-55/PREDICTED: thymidylate kinase-like [Saccoglossus kowalevskii]
Unigene2970_All	1097	15.91	5.33	1.57773	3.65e-17	7.39e-16	Up	bHLH	gi|568891544|ref|XP_006543976.1|/1.43448e-08/PREDICTED: protein HBT1-like isoform X4 [Mus musculus]
CL54.Contig2_All	2577	15.9	5.64	1.49526	3.23e-36	1.35e-34	Up	Fork	gi|646698086|gb|KDR09433.1|/5.39065e-131/FAS-associated factor 1 [Zootermopsis nevadensis]
CL138.Contig3_All	2274	15.82	5.23	1.59687	4.23e-35	1.72e-33	Up	zf-C2H2	gi|321466417|gb|EFX77412.1|/3.99662e-74/hypothetical protein DAPPUDRAFT_305782 [Daphnia pulex]
Unigene3035_All	560	15.6	5.56	1.48839	2.07e-08	2.11e-07	Up	MBD	gi|669321863|gb|KFD62153.1|/2.32626e-16/hypothetical protein M514_25638 [Trichuris suis]
Unigene7065_All	3009	15.6	6	1.37851	8.52e-37	3.6e-35	Up	MYB	gi|646702429|gb|KDR11641.1|/5.24245e-149/DnaJ-like protein subfamily C member 3 [Zootermopsis nevadensis]
Unigene8131_All	390	15.42	3.33	2.21121	3.34e-09	3.74e-08	Up	Homeobox	gi|401424253|ref|XP_003876612.1|/1.6347e-12/putative nucleoporin [Leishmania mexicana MHOM/GT/2001/U1103] &gt;gi|322492855|emb|CBZ28133.1| putative nucleoporin [Leishmania mexicana MHOM/GT/2001/U1103]
CL890.Contig2_All	1673	15.38	6.76	1.18596	8.13e-17	1.62e-15	Up	HMG	gi|646710671|gb|KDR16117.1|/5.30844e-179/U4/U6 small nuclear ribonucleoprotein Prp4 [Zootermopsis nevadensis]
Unigene22437_All	1020	15.36	0.01	10.585	5.44e-55	3.45e-53	Up	zf-C2H2	gi|170576778|ref|XP_001893762.1|/1.50622e-09/T-cell receptor beta chain ANA 11 [Brugia malayi]
Unigene11636_All	340	15.32	2.42	2.66234	1.55e-09	1.79e-08	Up	zf-C2H2	gi|170578137|ref|XP_001894282.1|/3.31873e-13/T-cell receptor beta chain ANA 11 [Brugia malayi]
CL2965.Contig1_All	1319	15.32	5.32	1.52592	6.34e-19	1.41e-17	Up	zf-C2H2	gi|157128583|ref|XP_001655140.1|/0/cdk8 [Aedes aegypti] &gt;gi|108882204|gb|EAT46429.1| AAEL002395-PA [Aedes aegypti]
Unigene13179_All	407	15.13	3.9	1.95587	2.6e-08	2.62e-07	Up	SRF	gi|158297979|ref|XP_001231096.2|/3.13472e-24/AGAP004734-PA [Anopheles gambiae str. PEST] &gt;gi|157014587|gb|EAU76230.2| AGAP004734-PA [Anopheles gambiae str. PEST]
CL2005.Contig1_All	1713	15.07	6.23	1.27438	1.38e-18	3.01e-17	Up	TF_bZIP	gi|242010749|ref|XP_002426121.1|/1.27196e-42/conserved hypothetical protein [Pediculus humanus corporis] &gt;gi|212510168|gb|EEB13383.1| conserved hypothetical protein [Pediculus humanus corporis]
CL3285.Contig1_All	1672	14.91	7.4	1.01068	5.18e-13	8.03e-12	Up	HSF	gi|321458061|gb|EFX69136.1|/3.52974e-90/hypothetical protein DAPPUDRAFT_62579 [Daphnia pulex]
Unigene12157_All	926	14.73	3.78	1.9623	7.02e-18	1.48e-16	Up	zf-C2H2	gi|557182679|emb|CDJ31080.1|/5.78001e-10/hypothetical protein EMH_0007980 [Eimeria mitis]
CL2739.Contig1_All	1861	14.73	6.48	1.18469	8.61e-18	1.81e-16	Up	HMG	gi|524907372|ref|XP_005108804.1|/5.77944e-129/PREDICTED: serine-threonine kinase receptor-associated protein-like [Aplysia californica]
Unigene6674_All	934	14.5	4.7	1.62532	4.29e-14	7.22e-13	Up	bHLH	gi|642124508|emb|CDQ62170.1|/6.03444e-07/unnamed protein product [Oncorhynchus mykiss]
CL2685.Contig1_All	1309	14.49	6.3	1.20163	6.6e-13	1.01e-11	Up	Homeobox	gi|97180301|sp|Q95JC9.2|PRP_PIG/6.16087e-28/RecName: Full=Basic proline-rich protein; Contains: RecName: Full=Proline-rich peptide SP-B-like; Short=PRP-SP-B-like; Contains: RecName: Full=Proline-rich peptide SP-A; Short=PRP-SP-A; Contains: RecName: Full=Proline-rich peptide SP-B; Short=PRP-SP-B; Contains: RecName: Full=Parotid hormone; AltName: Full=PH-Ab; Flags: Precursor [Sus scrofa]
CL1199.Contig1_All	4162	14.45	7.02	1.04153	9.87e-31	3.53e-29	Up	zf-C2H2	gi|675371177|gb|KFM64079.1|/0/Golgi apparatus protein 1, partial [Stegodyphus mimosarum]
Unigene2986_All	1154	14.29	3.52	2.02136	2.98e-22	7.76e-21	Up	Homeobox	gi|676275637|gb|KFO30026.1|/2.15557e-10/hypothetical protein H920_08536 [Fukomys damarensis]
CL2132.Contig2_All	1816	13.98	3.98	1.81252	1.23e-29	4.22e-28	Up	THAP	gi|321470605|gb|EFX81581.1|/3.172e-148/hypothetical protein DAPPUDRAFT_303396 [Daphnia pulex]
Unigene25500_All	1039	13.8	0.43	5.00419	9.75e-43	4.85e-41	Up	CSD	gi|321463296|gb|EFX74313.1|/5.84092e-41/hypothetical protein DAPPUDRAFT_307331 [Daphnia pulex]
CL164.Contig2_All	2278	13.8	4.2	1.71621	6.48e-34	2.56e-32	Up	HMG	gi|585710263|ref|XP_006824510.1|/8.34712e-72/PREDICTED: high mobility group protein 20A-like isoform X2 [Saccoglossus kowalevskii]
CL1939.Contig3_All	1069	13.78	5.26	1.38944	1.66e-12	2.47e-11	Up	bHLH	gi|642098639|emb|CDQ78010.1|/8.07334e-09/unnamed protein product [Oncorhynchus mykiss]
CL2061.Contig1_All	2505	13.73	4.06	1.75778	2.66e-38	1.17e-36	Up	zf-C2H2	gi|675374711|gb|KFM67613.1|/2.60676e-106/putative cysteine proteinase, partial [Stegodyphus mimosarum]
Unigene13025_All	2060	13.72	6.56	1.06451	1.17e-15	2.16e-14	Up	NGFIB-like	gi|270014650|gb|EFA11098.1|/7.58476e-85/hypothetical protein TcasGA2_TC004695 [Tribolium castaneum]
CL3069.Contig2_All	3102	13.64	6.31	1.11213	2.73e-24	7.76e-23	Up	Homeobox	gi|646720622|gb|KDR22283.1|/8.35755e-41/BSD domain-containing protein 1 [Zootermopsis nevadensis]
CL2582.Contig1_All	1522	13.56	4.42	1.61724	6.93e-21	1.69e-19	Up	MYB	gi|646714365|gb|KDR18358.1|/8.08016e-30/putative DNA-binding protein C17orf49-like protein [Zootermopsis nevadensis]
CL1939.Contig1_All	1189	13.47	5.76	1.22561	1.91e-11	2.62e-10	Up	bHLH	gi|167527257|ref|XP_001747961.1|/1.28148e-13/hypothetical protein [Monosiga brevicollis MX1] &gt;gi|163773710|gb|EDQ87348.1| predicted protein [Monosiga brevicollis MX1]
CL606.Contig1_All	4028	13.29	4.98	1.41612	1.92e-43	9.69e-42	Up	CSD	gi|195380363|ref|XP_002048940.1|/0/GJ21042 [Drosophila virilis] &gt;gi|194143737|gb|EDW60133.1| GJ21042 [Drosophila virilis]
Unigene1769_All	1904	13.2	6.07	1.12077	4.05e-15	7.24e-14	Up	bHLH	gi|642939832|ref|XP_008190719.1|/2.2362e-51/PREDICTED: uncharacterized protein LOC661951 isoform X2 [Tribolium castaneum] &gt;gi|642939834|ref|XP_008190783.1| PREDICTED: uncharacterized protein LOC661951 isoform X2 [Tribolium castaneum]
CL4079.Contig3_All	2230	13.07	2.08	2.6516	1.17e-53	7.22e-52	Up	zf-C2H2	gi|405966972|gb|EKC32192.1|/3.03177e-26/Programmed cell death protein 7 [Crassostrea gigas]
CL756.Contig3_All	1603	12.78	6.01	1.08845	3.07e-12	4.5e-11	Up	zf-C2H2	gi|115712905|ref|XP_784304.2|/6.56867e-62/PREDICTED: anamorsin homolog [Strongylocentrotus purpuratus]
Unigene7627_All	1629	12.66	3.52	1.84663	7.53e-25	2.19e-23	Up	Pou	gi|115906283|ref|XP_001189729.1|/8.60243e-25/PREDICTED: steroid receptor RNA activator 1-like [Strongylocentrotus purpuratus]
Unigene3296_All	2159	12.66	5.14	1.30044	2.79e-20	6.62e-19	Up	bHLH	gi|607353298|gb|EZA48072.1|/3.88721e-63/Max-like protein X [Cerapachys biroi]
Unigene3063_All	243	12.6	1.86	2.76005	6.18e-06	4.51e-05	Up	zf-C2H2	gi|14485016|gb|AAK62890.1|AF353627_1/5.13274e-22/surface protein EP2-1 procyclin precursor [Trypanosoma brucei brucei]
CL827.Contig1_All	1712	12.55	5.15	1.28504	5.61e-16	1.06e-14	Up	zf-C2H2	gi|383862299|ref|XP_003706621.1|/3.48795e-08/PREDICTED: uncharacterized protein LOC100878906 [Megachile rotundata]
Unigene11234_All	1969	12.46	5.56	1.16415	1.21e-15	2.23e-14	Up	TF_bZIP	gi|506968819|gb|AGM32753.1|/1.42111e-40/transcription factor mafG-like protein [Coptotermes formosanus]
CL314.Contig3_All	1290	12.4	1.04	3.57568	6.23e-39	2.8e-37	Up	ARID	gi|332024178|gb|EGI64392.1|/1.34293e-19/Guanine nucleotide exchange factor MSS4-like protein [Acromyrmex echinatior]
CL1153.Contig1_All	846	12.39	6.19	1.00116	4.6e-06	3.45e-05	Up	MYB	gi|260821846|ref|XP_002606314.1|/1.4154e-41/hypothetical protein BRAFLDRAFT_57271 [Branchiostoma floridae] &gt;gi|229291655|gb|EEN62324.1| hypothetical protein BRAFLDRAFT_57271 [Branchiostoma floridae]
CL1796.Contig2_All	941	12.37	1.33	3.21735	1.18e-25	3.53e-24	Up	Homeobox	gi|499049296|ref|XP_004575186.1|/1.31114e-17/PREDICTED: mucin-2-like [Maylandia zebra]
Unigene7152_All	2895	12.35	2.95	2.06572	6.28e-49	3.55e-47	Up	HMG	gi|676429691|ref|XP_009045683.1|/0/hypothetical protein LOTGIDRAFT_224232 [Lottia gigantea] &gt;gi|556114943|gb|ESP03595.1| hypothetical protein LOTGIDRAFT_224232 [Lottia gigantea]
CL1916.Contig3_All	1857	12.33	5.88	1.06828	5.3e-13	8.21e-12	Up	NF-YC	gi|524891967|ref|XP_005102515.1|/6.05179e-78/PREDICTED: nuclear transcription factor Y subunit gamma-like [Aplysia californica]
Unigene10756_All	1314	12.28	3	2.03328	4.64e-22	1.2e-20	Up	zf-C2H2	gi|148747476|ref|NP_001092050.1|/1.6913e-09/basic proline-rich protein precursor [Sus scrofa] &gt;gi|15145793|gb|AAK61381.1| basic proline-rich protein [Sus scrofa]
Unigene95_All	2008	12.17	2.49	2.28911	5.02e-38	2.2e-36	Up	bHLH	gi|390351854|ref|XP_003727755.1|/4.8066e-68/PREDICTED: Kv channel-interacting protein 4-like [Strongylocentrotus purpuratus]
CL2379.Contig2_All	1210	12.16	3.25	1.90363	7.17e-19	1.6e-17	Up	HSF	gi|676494335|ref|XP_009066529.1|/5.93928e-99/hypothetical protein LOTGIDRAFT_184506 [Lottia gigantea] &gt;gi|556094082|gb|ESO82735.1| hypothetical protein LOTGIDRAFT_184506 [Lottia gigantea]
CL4269.Contig3_All	1747	12.15	1.33	3.19146	4.6e-47	2.52e-45	Up	Others	gi|607351813|gb|EZA46957.1|/6.70126e-39/Acyl-CoA-binding domain-containing protein [Cerapachys biroi]
CL2820.Contig2_All	724	11.79	4.17	1.49944	2.07e-08	2.11e-07	Up	zf-C2H2	gi|123471532|ref|XP_001318965.1|/2.57839e-06/hypothetical protein [Trichomonas vaginalis G3] &gt;gi|121901737|gb|EAY06742.1| hypothetical protein TVAG_310290 [Trichomonas vaginalis G3]
CL1895.Contig3_All	3077	11.68	1.27	3.20114	1.28e-79	1.15e-77	Up	THAP	gi|646713607|gb|KDR17898.1|/5.40267e-133/D-3-phosphoglycerate dehydrogenase [Zootermopsis nevadensis]
Unigene5736_All	1444	11.59	3.63	1.67484	5.03e-18	1.07e-16	Up	zf-C2H2	gi|646700417|gb|KDR10578.1|/9.96432e-107/3&apos;(2&apos;),5&apos;-bisphosphate nucleotidase 1 [Zootermopsis nevadensis]
CL3785.Contig1_All	799	11.56	3.15	1.87572	4.04e-12	5.85e-11	Up	MYB	gi|108879282|gb|EAT43507.1|/3.90724e-83/AAEL005070-PB [Aedes aegypti] &gt;gi|108879283|gb|EAT43508.1| AAEL005070-PA [Aedes aegypti]
CL139.Contig4_All	1803	11.46	2.95	1.95782	5.73e-27	1.8e-25	Up	bHLH	gi|209863095|ref|NP_001129460.1|/2.3066e-58/uncharacterized protein LOC100191015 [Danio rerio] &gt;gi|190337069|gb|AAI62733.1| Similar to ENSANGP00000010363 [Danio rerio] &gt;gi|190338874|gb|AAI62738.1| Similar to ENSANGP00000010363 [Danio rerio]
CL164.Contig1_All	2478	11.46	4.68	1.29203	6.38e-21	1.56e-19	Up	HMG	gi|585710263|ref|XP_006824510.1|/9.22163e-72/PREDICTED: high mobility group protein 20A-like isoform X2 [Saccoglossus kowalevskii]
CL989.Contig2_All	2605	11.44	5.48	1.06184	1.96e-16	3.81e-15	Up	zf-NF-X1	gi|557322234|ref|XP_006034213.1|/8.07697e-151/PREDICTED: protein Red [Alligator sinensis] &gt;gi|564250912|ref|XP_006264519.1| PREDICTED: protein Red [Alligator mississippiensis]
CL3737.Contig2_All	1888	11.43	4.85	1.23677	2.58e-15	4.66e-14	Up	zf-C2H2	gi|644995234|ref|XP_008206873.1|/4.49985e-129/PREDICTED: CCR4-NOT transcription complex subunit 7 isoform X4 [Nasonia vitripennis]
Unigene9446_All	941	11.33	5.52	1.03741	1.87e-06	1.48e-05	Up	Others	gi|657570072|ref|XP_008288552.1|/3.09909e-43/PREDICTED: nucleoside diphosphate kinase 6 [Stegastes partitus]
Unigene8507_All	1231	11.32	3.79	1.5786	4.62e-14	7.74e-13	Up	zf-NF-X1	gi|383866205|ref|XP_003708561.1|/6.60332e-45/PREDICTED: uncharacterized protein LOC100875503 [Megachile rotundata]
Unigene5972_All	1814	11.2	5.29	1.08216	6.68e-12	9.5e-11	Up	Others	gi|556969315|ref|XP_005993467.1|/8.46557e-93/PREDICTED: nucleoside diphosphate kinase 7 [Latimeria chalumnae]
Unigene11602_All	2053	10.89	5.16	1.07756	6.11e-13	9.42e-12	Up	Tub	gi|665801638|ref|XP_008548840.1|/2.19998e-92/PREDICTED: corepressor interacting with RBPJ 1 [Microplitis demolitor]
Unigene3197_All	1811	10.88	4.11	1.40447	1.45e-16	2.84e-15	Up	Homeobox	gi|646717296|gb|KDR20205.1|/4.81887e-72/Vacuolar-sorting protein SNF8 [Zootermopsis nevadensis]
Unigene7351_All	684	10.76	4.85	1.14962	2.03e-05	0.00013694	Up	bHLH	gi|642122865|emb|CDQ63247.1|/2.31123e-16/unnamed protein product [Oncorhynchus mykiss]
CL267.Contig3_All	2191	10.67	2.02	2.40113	1.23e-38	5.48e-37	Up	Homeobox	gi|646715246|gb|KDR18917.1|/4.46007e-115/Sestrin-like protein [Zootermopsis nevadensis]
Unigene1873_All	2699	10.65	4.56	1.22375	1.59e-19	3.65e-18	Up	zf-C2H2	gi|585701465|ref|XP_006897445.1|/5.26786e-44/PREDICTED: zinc finger protein 845-like [Elephantulus edwardii]
Unigene8426_All	3354	10.54	4.26	1.30695	4.25e-26	1.29e-24	Up	zf-C2H2	gi|646715166|gb|KDR18870.1|/0/hypothetical protein L798_07317 [Zootermopsis nevadensis]
Unigene11567_All	1667	10.44	4.74	1.13916	3.63e-11	4.86e-10	Up	Homeobox	gi|662202089|ref|XP_008474324.1|/1.97616e-117/PREDICTED: protein SDA1 homolog [Diaphorina citri]
CL1975.Contig1_All	1716	10.17	2.59	1.9733	5.05e-23	1.37e-21	Up	zf-LITAF-like	gi|498987435|ref|XP_004531106.1|/6.29477e-175/PREDICTED: protein will die slowly-like [Ceratitis capitata]
Unigene2104_All	1030	10.04	4.89	1.03785	2.54e-06	1.97e-05	Up	zf-C2H2	gi|646709644|gb|KDR15403.1|/1.01806e-13/Histone-lysine N-methyltransferase PRDM9 [Zootermopsis nevadensis]
CL4486.Contig2_All	2756	9.94	3.71	1.42183	3.42e-23	9.3e-22	Up	MYB	gi|170030831|ref|XP_001843291.1|/8.08994e-32/vacuolar protein sorting 37B [Culex quinquefasciatus] &gt;gi|167868410|gb|EDS31793.1| vacuolar protein sorting 37B [Culex quinquefasciatus]
CL2535.Contig2_All	1043	9.89	0.01	9.94983	2.57e-36	1.08e-34	Up	MBD	gi|321459031|gb|EFX70089.1|/1.31667e-16/hypothetical protein DAPPUDRAFT_61643 [Daphnia pulex]
Unigene12366_All	1646	9.67	2.9	1.73746	4.49e-18	9.54e-17	Up	zf-C2H2	gi|405946263|gb|EKC17599.1|/1.78281e-86/Dihydropteridine reductase [Crassostrea gigas]
CL685.Contig1_All	2235	9.66	4.07	1.24699	1.31e-15	2.41e-14	Up	ETS	gi|321472345|gb|EFX83315.1|/3.52138e-91/hypothetical protein DAPPUDRAFT_195101 [Daphnia pulex]
Unigene26340_All	2584	9.59	0.03	8.32042	3.03e-87	2.91e-85	Up	zf-C2H2	gi|194749017|ref|XP_001956936.1|/9.6535e-88/GF24314 [Drosophila ananassae] &gt;gi|190624218|gb|EDV39742.1| GF24314 [Drosophila ananassae]
CL4085.Contig2_All	1635	9.57	4.77	1.00453	1.22e-08	1.27e-07	Up	zf-C2H2	gi|646714840|gb|KDR18673.1|/1.28272e-36/Sequestosome-1 [Zootermopsis nevadensis]
CL1091.Contig1_All	4317	9.45	4.57	1.04812	1.35e-21	3.41e-20	Up	CSD	gi|646710088|gb|KDR15708.1|/0/RNA polymerase-associated protein CTR9-like protein [Zootermopsis nevadensis]
Unigene12257_All	1119	9.43	2.93	1.68636	9.79e-12	1.37e-10	Up	bHLH	gi|383849571|ref|XP_003700418.1|/1.18196e-66/PREDICTED: choline/ethanolamine kinase-like [Megachile rotundata]
Unigene6931_All	1361	9.42	4.01	1.23212	1.63e-09	1.88e-08	Up	TEA	gi|644995336|ref|XP_001600342.3|/1.75987e-33/PREDICTED: tetraspanin-11-like [Nasonia vitripennis]
CL2950.Contig3_All	2317	9.39	3.4	1.46559	1.42e-19	3.26e-18	Up	zf-C2H2	gi|642916578|ref|XP_008191768.1|/1.12646e-15/PREDICTED: protein IWS1 homolog isoform X2 [Tribolium castaneum]
Unigene26273_All	567	9.33	0.01	9.86573	3.17e-18	6.81e-17	Up	Homeobox	gi|678207034|gb|KFV74015.1|/5.00367e-30/Neurofilament heavy polypeptide, partial [Picoides pubescens]
Unigene1140_All	1124	9.25	2.2	2.07195	6.17e-15	1.09e-13	Up	zf-C2H2	gi|644994273|ref|XP_008215171.1|/6.58748e-41/PREDICTED: uncharacterized protein LOC100116266 isoform X1 [Nasonia vitripennis] &gt;gi|644994275|ref|XP_008215176.1| PREDICTED: uncharacterized protein LOC100116266 isoform X1 [Nasonia vitripennis]
Unigene4417_All	1106	9.25	2.72	1.76585	3.26e-12	4.75e-11	Up	bHLH	gi|242020670|ref|XP_002430775.1|/4.46658e-50/hypothetical protein Phum_PHUM498340 [Pediculus humanus corporis] &gt;gi|212515972|gb|EEB18037.1| hypothetical protein Phum_PHUM498340 [Pediculus humanus corporis]
CL2656.Contig2_All	2924	9.25	3.5	1.4021	2.79e-22	7.28e-21	Up	CUT	gi|321462722|gb|EFX73743.1|/1.01341e-72/hypothetical protein DAPPUDRAFT_307604 [Daphnia pulex]
Unigene5997_All	1784	9.22	3.78	1.28638	1.51e-12	2.25e-11	Up	zf-C2HC	gi|241751476|ref|XP_002406056.1|/7.57321e-171/myst histone acetyltransferase, putative [Ixodes scapularis] &gt;gi|215506033|gb|EEC15527.1| myst histone acetyltransferase, putative [Ixodes scapularis]
Unigene7057_All	4345	9.18	3.89	1.23872	4.72e-27	1.48e-25	Up	Homeobox	gi|557760899|ref|XP_005180169.1|/0/PREDICTED: acetylcholine receptor subunit beta-like 1-like isoform X1 [Musca domestica]
CL2814.Contig1_All	3360	9.11	4.49	1.02074	6.27e-16	1.18e-14	Up	bHLH	gi|158291358|ref|XP_312872.4|/1.90672e-38/AGAP003177-PA [Anopheles gambiae str. PEST] &gt;gi|157017737|gb|EAA08332.5| AGAP003177-PA [Anopheles gambiae str. PEST]
CL1913.Contig1_All	2637	9.05	3.49	1.37469	2.15e-19	4.91e-18	Up	zf-C2H2	gi|443689351|gb|ELT91766.1|/4.71086e-106/hypothetical protein CAPTEDRAFT_191656 [Capitella teleta]
CL756.Contig4_All	1611	9.04	1.41	2.68063	2.07e-27	6.59e-26	Up	zf-C2H2	gi|115712905|ref|XP_784304.2|/6.61933e-62/PREDICTED: anamorsin homolog [Strongylocentrotus purpuratus]
Unigene1023_All	1284	9.02	3.62	1.31714	1.92e-09	2.2e-08	Up	zf-C2H2	gi|488546601|ref|XP_004464815.1|/3.63167e-17/PREDICTED: vegetative cell wall protein gp1-like [Dasypus novemcinctus]
Unigene3873_All	794	8.95	2.86	1.64587	4.29e-08	4.21e-07	Up	zf-C2H2	gi|459174056|ref|XP_004225748.1|/2.78486e-73/PREDICTED: 60S ribosomal protein L7-like [Ciona intestinalis]
CL2797.Contig1_All	1620	8.9	3.4	1.38827	2.4e-12	3.53e-11	Up	bHLH	gi|669301659|gb|KFD45427.1|/1.45264e-24/hypothetical protein M513_13698 [Trichuris suis] &gt;gi|669328879|gb|KFD69066.1| hypothetical protein M514_13698 [Trichuris suis]
Unigene44992_All	1732	8.84	4	1.14405	4.7e-10	5.73e-09	Up	MYB	gi|321476688|gb|EFX87648.1|/0/hypothetical protein DAPPUDRAFT_306459 [Daphnia pulex]
CL511.Contig3_All	445	8.77	1.97	2.15438	2.59e-06	2e-05	Up	MH1	gi|668452588|gb|KFB41482.1|/1.0291e-67/AGAP008551-PA-like protein [Anopheles sinensis]
Unigene8159_All	446	8.75	1.53	2.51575	2.67e-07	2.39e-06	Up	CSD	gi|669216425|emb|CDW60646.1|/1.00839e-22/CSD domain containing protein [Trichuris trichiura]
Unigene787_All	2169	8.75	3.29	1.4112	2.98e-16	5.73e-15	Up	zf-C2H2	gi|443734794|gb|ELU18651.1|/7.62171e-67/hypothetical protein CAPTEDRAFT_73288, partial [Capitella teleta]
CL850.Contig1_All	1992	8.74	4.15	1.07452	1.81e-10	2.29e-09	Up	MYB	gi|242018779|ref|XP_002429851.1|/4.99475e-126/conserved hypothetical protein [Pediculus humanus corporis] &gt;gi|212514869|gb|EEB17113.1| conserved hypothetical protein [Pediculus humanus corporis]
CL4006.Contig1_All	1068	8.71	3.81	1.19288	5.25e-07	4.52e-06	Up	ZBTB	gi|403182431|gb|EJY57381.1|/2.3058e-56/AAEL017082-PA [Aedes aegypti]
Unigene12612_All	1449	8.69	1.69	2.36233	6.73e-21	1.65e-19	Up	Homeobox	gi|260793276|ref|XP_002591638.1|/4.30728e-17/hypothetical protein BRAFLDRAFT_80737 [Branchiostoma floridae] &gt;gi|229276847|gb|EEN47649.1| hypothetical protein BRAFLDRAFT_80737 [Branchiostoma floridae]
Unigene9782_All	2875	8.65	3.59	1.26872	5.03e-18	1.07e-16	Up	bHLH	gi|391337388|ref|XP_003743051.1|/2.96081e-101/PREDICTED: CUGBP Elav-like family member 2-like [Metaseiulus occidentalis]
CL441.Contig1_All	2209	8.62	3.72	1.21239	2.95e-13	4.65e-12	Up	zf-C2H2	gi|321477118|gb|EFX88077.1|/1.41378e-84/hypothetical protein DAPPUDRAFT_305694 [Daphnia pulex]
CL4203.Contig3_All	2271	8.6	1.64	2.39064	1.57e-32	5.91e-31	Up	TF_bZIP	gi|357621523|gb|EHJ73325.1|/4.63679e-22/hypothetical protein KGM_03513 [Danaus plexippus]
Unigene7393_All	2196	8.6	2.97	1.53387	4.45e-18	9.48e-17	Up	Others	gi|572297910|ref|XP_006615128.1|/3.68665e-93/PREDICTED: uncharacterized protein LOC102672062 [Apis dorsata]
CL517.Contig7_All	2174	8.51	3.81	1.15937	3.54e-12	5.15e-11	Up	zf-C2H2	gi|471398510|ref|XP_004382466.1|/1.31168e-20/PREDICTED: zinc finger protein 786 [Trichechus manatus latirostris]
Unigene3208_All	2183	8.39	3.97	1.07953	7.4e-11	9.66e-10	Up	zf-C2H2	gi|383861336|ref|XP_003706142.1|/3.70636e-45/PREDICTED: zinc finger CCHC domain-containing protein 8 homolog [Megachile rotundata]
CL3033.Contig2_All	397	8.34	1.23	2.76139	3.68e-07	3.23e-06	Up	HPD	gi|675368093|gb|KFM60995.1|/5.24513e-11/hypothetical protein X975_04887, partial [Stegodyphus mimosarum]
Unigene2885_All	2199	8.33	3.59	1.21433	8.73e-13	1.32e-11	Up	P53	gi|242003102|ref|XP_002422610.1|/3.17938e-28/Cellular tumor antigen p53, putative [Pediculus humanus corporis] &gt;gi|212505411|gb|EEB09872.1| Cellular tumor antigen p53, putative [Pediculus humanus corporis]
Unigene11137_All	2183	8.28	0.67	3.6274	8.12e-45	4.21e-43	Up	bHLH	gi|642122093|emb|CDQ63773.1|/2.42478e-12/unnamed protein product [Oncorhynchus mykiss]
CL2726.Contig1_All	2077	8.24	3.73	1.14347	4.2e-11	5.6e-10	Up	bHLH	gi|321472376|gb|EFX83346.1|/3.9918e-150/hypothetical protein DAPPUDRAFT_315834 [Daphnia pulex]
CL2850.Contig1_All	922	8.24	3.89	1.08287	4.03e-05	0.000257048	Up	zf-C2H2	gi|241671742|ref|XP_002400131.1|/1.07864e-24/E3 ubiquitin protein ligase NRDP1, putative [Ixodes scapularis] &gt;gi|215506275|gb|EEC15769.1| E3 ubiquitin protein ligase NRDP1, putative [Ixodes scapularis]
Unigene11269_All	2540	8.13	3.04	1.41918	9.93e-18	2.07e-16	Up	MH1	gi|321473505|gb|EFX84472.1|/6.76642e-94/hypothetical protein DAPPUDRAFT_314805 [Daphnia pulex]
CL4717.Contig2_All	2507	8.1	3.21	1.33535	4.81e-16	9.13e-15	Up	zf-C2H2	gi|602722564|ref|XP_007471428.1|/7.24468e-149/PREDICTED: selenoprotein O-like [Lipotes vexillifer]
Unigene4383_All	1275	8.1	3.44	1.23551	6.66e-08	6.4e-07	Up	zf-C2H2	gi|321459934|gb|EFX70982.1|/8.53317e-27/hypothetical protein DAPPUDRAFT_309247 [Daphnia pulex]
Unigene12988_All	3002	8.09	3.66	1.1443	3.25e-15	5.83e-14	Up	ETS	gi|507928351|ref|XP_004675430.1|/5.359e-61/PREDICTED: transcriptional regulator ERG isoform X2 [Condylura cristata]
Unigene21806_All	1880	8.04	0.55	3.86969	2.13e-39	9.74e-38	Up	HMG	gi|512926218|ref|XP_004931030.1|/9.26258e-42/PREDICTED: transcription factor SOX-14-like [Bombyx mori]
Unigene2944_All	2483	8.01	1.54	2.37887	6.56e-33	2.5e-31	Up	THAP	gi|350419724|ref|XP_003492281.1|/0/PREDICTED: serine/threonine-protein phosphatase 2B catalytic subunit 2-like [Bombus impatiens]
CL283.Contig4_All	2995	7.99	3.87	1.04586	3.94e-13	6.16e-12	Up	zf-C2H2	gi|321478504|gb|EFX89461.1|/0/hypothetical protein DAPPUDRAFT_310564 [Daphnia pulex]
CL2965.Contig2_All	2349	7.97	2.7	1.56162	2.45e-18	5.27e-17	Up	zf-C2H2	gi|641661529|ref|XP_008181918.1|/0/PREDICTED: cyclin-dependent kinase 8 [Acyrthosiphon pisum]
Unigene15329_All	842	7.9	0.21	5.23339	1.41e-20	3.41e-19	Up	CSD	gi|443689933|gb|ELT92211.1|/6.13949e-21/hypothetical protein CAPTEDRAFT_136770 [Capitella teleta]
Unigene5982_All	2634	7.84	3.47	1.17592	1.46e-13	2.36e-12	Up	zf-C2H2	gi|646717124|gb|KDR20105.1|/7.11181e-62/hypothetical protein L798_05568 [Zootermopsis nevadensis]
Unigene5620_All	2608	7.81	2.03	1.94384	2.24e-26	6.9e-25	Up	bHLH	gi|340724700|ref|XP_003400719.1|/4.00702e-41/PREDICTED: acyl-CoA-binding domain-containing protein 5-like [Bombus terrestris]
CL1169.Contig3_All	3389	7.68	3.03	1.34179	1.49e-20	3.59e-19	Up	Pou	gi|675386618|gb|KFM79515.1|/4.63137e-117/hypothetical protein X975_22675, partial [Stegodyphus mimosarum]
Unigene22624_All	543	7.67	0.01	9.58308	1.97e-14	3.39e-13	Up	bHLH	gi|642116572|emb|CDQ67418.1|/1.66009e-08/unnamed protein product [Oncorhynchus mykiss]
CL1140.Contig3_All	841	7.6	3.22	1.23894	2.45e-05	0.000160612	Up	zf-C2H2	gi|206598112|gb|ACI15922.1|/1.95106e-152/alpha-tubulin [Bodo saltans]
Unigene12338_All	1670	7.5	2.03	1.88541	4.15e-16	7.92e-15	Up	bHLH	gi|675387783|gb|KFM80680.1|/5.29844e-62/E3 ubiquitin-protein ligase RNF185, partial [Stegodyphus mimosarum]
CL1642.Contig1_All	972	7.47	2.85	1.39015	8.24e-07	6.9e-06	Up	ZBTB	gi|724943284|ref|XP_010386826.1|/1.17646e-08/PREDICTED: keratin, type I cytoskeletal 10 [Rhinopithecus roxellana]
CL942.Contig2_All	1378	7.39	2.21	1.74153	3.26e-12	4.75e-11	Up	HMG	gi|546679385|gb|ERL89860.1|/6.01919e-106/hypothetical protein D910_07219 [Dendroctonus ponderosae]
Unigene14554_All	2356	7.38	0.55	3.74612	2.05e-44	1.05e-42	Up	zf-C2H2	gi|675382683|gb|KFM75580.1|/2.6084e-68/MDS1 and EVI1 complex locus protein EVI1-A, partial [Stegodyphus mimosarum]
Unigene3189_All	1915	7.37	2.52	1.54824	5.24e-14	8.74e-13	Up	zf-C2H2	gi|524891184|ref|XP_005102128.1|/3.13865e-61/PREDICTED: major facilitator superfamily domain-containing protein 9-like [Aplysia californica]
Unigene12883_All	2594	7.32	1.42	2.36595	3.27e-31	1.19e-29	Up	zf-C2H2	gi|470420396|ref|XP_004337289.1|/0/eukaryotic translation elongation factor 2, putative [Acanthamoeba castellanii str. Neff] &gt;gi|440794105|gb|ELR15276.1| eukaryotic translation elongation factor 2, putative [Acanthamoeba castellanii str. Neff]
Unigene11989_All	1179	7.3	1.57	2.21713	1.23e-13	2e-12	Up	Homeobox	gi|170058667|ref|XP_001865020.1|/6.30042e-106/malonyl CoA-acyl carrier protein transacylase [Culex quinquefasciatus] &gt;gi|167877696|gb|EDS41079.1| malonyl CoA-acyl carrier protein transacylase [Culex quinquefasciatus]
CL1846.Contig2_All	1532	7.29	1.88	1.95519	4.21e-15	7.52e-14	Up	zf-C2H2	gi|514698344|ref|XP_004996741.1|/8.23748e-107/elongation factor 1 alpha long form [Salpingoeca rosetta] &gt;gi|326435967|gb|EGD81537.1| elongation factor 1 alpha long form [Salpingoeca rosetta]
CL4704.Contig1_All	1137	7.28	2.43	1.58298	7.6e-09	8.16e-08	Up	zf-C2H2	gi|391336846|ref|XP_003742789.1|/2.15001e-10/PREDICTED: propionyl-CoA carboxylase alpha chain, mitochondrial-like [Metaseiulus occidentalis]
CL252.Contig4_All	1099	7.27	3.56	1.03008	4.03e-05	0.000257	Up	zf-C2H2	gi|657596147|ref|XP_008302762.1|/7.8679e-34/PREDICTED: zinc finger protein OZF-like [Stegastes partitus]
CL4761.Contig1_All	369	7.17	0.01	9.48583	6.9e-09	7.43e-08	Up	ZBTB	gi|301759503|ref|XP_002915596.1|/8.0197e-07/PREDICTED: POZ-, AT hook-, and zinc finger-containing protein 1-like isoform 1 [Ailuropoda melanoleuca] &gt;gi|281350117|gb|EFB25701.1| hypothetical protein PANDA_003606 [Ailuropoda melanoleuca]
Unigene9621_All	445	7.14	0.22	5.02035	1.17e-09	1.36e-08	Up	NGFIB-like	gi|572268951|ref|XP_006612507.1|/1.41363e-08/PREDICTED: vegetative cell wall protein gp1-like [Apis dorsata]
Unigene201_All	992	7.14	1.53	2.22239	2e-11	2.73e-10	Up	Homeobox	gi|401430149|ref|XP_003886486.1|/3.41769e-27/unnamed protein product, partial [Leishmania mexicana MHOM/GT/2001/U1103] &gt;gi|356491245|emb|CBZ41040.1| unnamed protein product, partial [Leishmania mexicana MHOM/GT/2001/U1103]
CL625.Contig2_All	3042	7.13	3.02	1.23935	2.41e-15	4.36e-14	Up	ZBTB	gi|657566520|ref|XP_008286603.1|/7.401e-151/PREDICTED: peroxisomal acyl-coenzyme A oxidase 3 [Stegastes partitus] &gt;gi|657566522|ref|XP_008286604.1| PREDICTED: peroxisomal acyl-coenzyme A oxidase 3 [Stegastes partitus]
Unigene8395_All	2292	7.13	3.22	1.14684	1.03e-10	1.34e-09	Up	Homeobox	gi|646703565|gb|KDR12185.1|/7.84015e-86/RAD50-interacting protein 1 [Zootermopsis nevadensis]
CL1984.Contig3_All	3546	7.12	2.9	1.29582	8.99e-19	1.99e-17	Up	zf-C2H2	gi|675389617|gb|KFM82514.1|/4.22604e-36/PDZ domain-containing protein 2, partial [Stegodyphus mimosarum]
CL2563.Contig2_All	3113	7.1	3.46	1.03705	3.2e-12	4.66e-11	Up	zf-C2H2	gi|646715332|gb|KDR18974.1|/0/Pre-mRNA-processing factor 6 [Zootermopsis nevadensis]
CL1843.Contig2_All	2280	6.97	2.95	1.24044	1.19e-11	1.65e-10	Up	zf-C2H2	gi|545810572|ref|XP_005654785.1|/7.66797e-25/PREDICTED: collagen alpha-1(I) chain-like [Sus scrofa]
Unigene4238_All	2506	6.96	3.35	1.05493	3.9e-10	4.78e-09	Up	MYB	gi|646719182|gb|KDR21390.1|/8.12217e-100/REST corepressor [Zootermopsis nevadensis]
Unigene14847_All	652	6.94	0.28	4.63144	2.53e-13	4.02e-12	Up	ZBTB	gi|66820198|ref|XP_643735.1|/1.28485e-10/hypothetical protein DDB_G0275243 [Dictyostelium discoideum AX4] &gt;gi|60471948|gb|EAL69902.1| hypothetical protein DDB_G0275243 [Dictyostelium discoideum AX4]
CL1748.Contig1_All	1612	6.94	2.35	1.56227	1.38e-11	1.91e-10	Up	zf-C2HC	gi|646710425|gb|KDR15944.1|/4.13648e-72/DDRGK domain-containing protein 1 [Zootermopsis nevadensis]
CL1642.Contig3_All	814	6.93	2.34	1.56635	2.47e-06	1.94e-05	Up	ZBTB	gi|557181071|emb|CDJ30844.1|/6.59767e-09/hypothetical protein, conserved [Eimeria mitis]
Unigene4402_All	1840	6.92	2.77	1.32089	2.12e-10	2.67e-09	Up	bHLH	gi|291233561|ref|XP_002736721.1|/2.23516e-16/PREDICTED: uncharacterized protein LOC100367271 [Saccoglossus kowalevskii]
Unigene121_All	2929	6.92	3.26	1.0859	5.76e-12	8.26e-11	Up	zf-LITAF-like	gi|646716491|gb|KDR19729.1|/0/F-box/WD repeat-containing protein 1A [Zootermopsis nevadensis]
Unigene1407_All	3738	6.89	3.06	1.17097	1.47e-16	2.87e-15	Up	HSF	gi|148222337|ref|NP_001090266.1|/2.88927e-59/heat shock transcription factor 1 [Xenopus laevis] &gt;gi|56269899|gb|AAH87308.1| MGC99052 protein [Xenopus laevis]
Unigene2471_All	2040	6.87	3.12	1.13876	2.95e-09	3.31e-08	Up	MYB	gi|646722843|gb|KDR23696.1|/8.07429e-71/MPN domain-containing protein [Zootermopsis nevadensis]
Unigene7739_All	1033	6.85	0.69	3.31144	1.17e-16	2.3e-15	Up	zf-C2H2	gi|724803832|ref|XP_010382239.1|/6.23749e-11/PREDICTED: mucin-7 isoform X2 [Rhinopithecus roxellana]
Unigene4303_All	2488	6.85	1.69	2.01908	1.95e-23	5.36e-22	Up	zf-GATA	gi|307199782|gb|EFN80228.1|/1.21468e-172/Echinoderm microtubule-associated protein-like 1 [Harpegnathos saltator]
CL218.Contig1_All	962	6.85	3.25	1.07566	0.000119325	0.000682932	Up	ZBTB	gi|261289815|ref|XP_002611769.1|/2.40748e-14/hypothetical protein BRAFLDRAFT_99073 [Branchiostoma floridae] &gt;gi|229297141|gb|EEN67779.1| hypothetical protein BRAFLDRAFT_99073 [Branchiostoma floridae]
CL4486.Contig1_All	2698	6.84	1.18	2.53521	9.28e-33	3.53e-31	Up	MYB	gi|170030831|ref|XP_001843291.1|/2.99422e-31/vacuolar protein sorting 37B [Culex quinquefasciatus] &gt;gi|167868410|gb|EDS31793.1| vacuolar protein sorting 37B [Culex quinquefasciatus]
Unigene14715_All	528	6.84	1.29	2.40663	1.29e-06	1.05e-05	Up	ZBTB	gi|301759503|ref|XP_002915596.1|/4.83023e-07/PREDICTED: POZ-, AT hook-, and zinc finger-containing protein 1-like isoform 1 [Ailuropoda melanoleuca] &gt;gi|281350117|gb|EFB25701.1| hypothetical protein PANDA_003606 [Ailuropoda melanoleuca]
Unigene1560_All	1985	6.82	1.78	1.93789	7.03e-18	1.48e-16	Up	zf-C2H2	gi|321470476|gb|EFX81452.1|/2.28983e-155/hypothetical protein DAPPUDRAFT_224315 [Daphnia pulex]
Unigene14555_All	1534	6.79	0.06	6.82231	1.11e-35	4.55e-34	Up	zf-C2H2	gi|607363744|gb|EZA57975.1|/1.84441e-98/Transcription factor hamlet [Cerapachys biroi]
CL4192.Contig1_All	1494	6.76	1.22	2.47014	2.49e-18	5.36e-17	Up	Homeobox	gi|533180213|ref|XP_005403291.1|/4.36963e-97/PREDICTED: ATP-dependent RNA helicase DDX51 [Chinchilla lanigera]
Unigene8057_All	2156	6.76	2.63	1.36196	3.46e-12	5.04e-11	Up	Homeobox	gi|646708135|gb|KDR14564.1|/3.10161e-145/Tuftelin-interacting protein 11 [Zootermopsis nevadensis]
Unigene9987_All	1236	6.75	3.13	1.10872	8.47e-06	6.06e-05	Up	zf-C2H2	gi|675382683|gb|KFM75580.1|/1.05327e-58/MDS1 and EVI1 complex locus protein EVI1-A, partial [Stegodyphus mimosarum]
Unigene12937_All	2339	6.7	2.75	1.28473	4.5e-12	6.49e-11	Up	zf-C2H2	gi|321458041|gb|EFX69116.1|/3.56948e-110/hypothetical protein DAPPUDRAFT_93571 [Daphnia pulex]
CL4058.Contig1_All	618	6.66	1.81	1.87953	6.9e-06	5e-05	Up	Homeobox	gi|167522202|ref|XP_001745439.1|/3.9545e-64/hypothetical protein [Monosiga brevicollis MX1] &gt;gi|163776397|gb|EDQ90017.1| predicted protein [Monosiga brevicollis MX1]
CL4028.Contig1_All	2837	6.65	3.16	1.07343	4.07e-11	5.43e-10	Up	Homeobox	gi|395506293|ref|XP_003757469.1|/3.64925e-19/PREDICTED: hemicentin-2 [Sarcophilus harrisii]
CL3965.Contig1_All	1964	6.6	2.93	1.17157	3.55e-09	3.94e-08	Up	MYB	gi|597733117|ref|XP_007228881.1|/3.87279e-22/PREDICTED: NF-kappa-B inhibitor-like protein 1-like isoform X1 [Astyanax mexicanus] &gt;gi|597733119|ref|XP_007228882.1| PREDICTED: NF-kappa-B inhibitor-like protein 1-like isoform X2 [Astyanax mexicanus]
CL3441.Contig2_All	647	6.52	2.43	1.42392	0.000103782	0.000599016	Up	bHLH	gi|167526066|ref|XP_001747367.1|/1.26937e-10/hypothetical protein [Monosiga brevicollis MX1] &gt;gi|163774202|gb|EDQ87834.1| predicted protein [Monosiga brevicollis MX1]
CL112.Contig3_All	830	6.43	2.78	1.20973	0.00014273	0.000809482	Up	THAP	gi|195109336|ref|XP_001999243.1|/4.69575e-42/GI23172 [Drosophila mojavensis] &gt;gi|193915837|gb|EDW14704.1| GI23172 [Drosophila mojavensis]
CL3870.Contig1_All	1448	6.41	2.65	1.27433	1.52e-07	1.4e-06	Up	MYB	gi|557188565|emb|CDJ66948.1|/3.19434e-12/zinc finger MYND domain-containing protein, putative [Eimeria necatrix]
CL314.Contig1_All	1184	6.36	2.46	1.37037	3.44e-07	3.02e-06	Up	ARID	gi|332024178|gb|EGI64392.1|/1.18726e-19/Guanine nucleotide exchange factor MSS4-like protein [Acromyrmex echinatior]
Unigene14152_All	1676	6.34	0.93	2.76918	4.33e-21	1.07e-19	Up	ZBTB	gi|646708697|gb|KDR14884.1|/1.17789e-85/Fibrillin-2 [Zootermopsis nevadensis]
Unigene21866_All	459	6.3	0.63	3.32193	4.31e-07	3.75e-06	Up	CSD	gi|546686220|gb|ERL95586.1|/1.49296e-13/hypothetical protein D910_00014 [Dendroctonus ponderosae]
CL910.Contig1_All	2505	6.29	2.15	1.54872	1.71e-15	3.11e-14	Up	zf-C2H2	gi|675380079|gb|KFM72981.1|/5.65094e-85/SRSF protein kinase 1, partial [Stegodyphus mimosarum]
CL969.Contig2_All	3183	6.24	0.44	3.82597	1.04e-51	6.18e-50	Up	ZBTB	gi|321473262|gb|EFX84230.1|/1.40009e-91/hypothetical protein DAPPUDRAFT_209756 [Daphnia pulex]
Unigene26405_All	600	6.14	0.47	3.70751	1.08e-09	1.27e-08	Up	zf-C2H2	gi|557244703|emb|CDJ62533.1|/2.51253e-12/hypothetical protein ENH_00017810 [Eimeria necatrix]
Unigene10091_All	1243	6.11	1.99	1.6184	2.23e-08	2.26e-07	Up	THAP	gi|449499977|ref|XP_004175402.1|/4.22133e-15/PREDICTED: LOW QUALITY PROTEIN: THAP domain-containing protein 9 [Taeniopygia guttata]
CL2866.Contig2_All	2350	6.09	0.43	3.82403	6.58e-38	2.87e-36	Up	Others	gi|524898078|ref|XP_005105493.1|/4.31268e-55/PREDICTED: zinc finger CCCH domain-containing protein 13-like [Aplysia californica]
Unigene4544_All	487	6.08	1.58	1.94415	0.000120538	0.000688687	Up	THAP	gi|597806591|ref|XP_007243177.1|/6.54265e-09/PREDICTED: uncharacterized protein LOC103044012, partial [Astyanax mexicanus]
CL206.Contig1_All	710	6.08	2.27	1.42138	9.29e-05	0.000541753	Up	zf-GATA	gi|291461544|dbj|BAI83406.1|/1.35881e-14/GATA-C [Parasteatoda tepidariorum]
CL2288.Contig1_All	1084	6.02	1.23	2.29111	7.43e-11	9.7e-10	Up	Others	gi|646714573|gb|KDR18486.1|/1.30659e-38/Leucine-zipper-like transcriptional regulator 1 [Zootermopsis nevadensis]
CL3142.Contig2_All	962	6.02	1.57	1.939	1.63e-08	1.68e-07	Up	zf-C2H2	gi|557175781|emb|CDJ29482.1|/2.25334e-12/hypothetical protein, conserved [Eimeria mitis]
Unigene9975_All	1447	6.01	2.9	1.05131	1.18e-05	8.15e-05	Up	zf-C2H2	gi|688602639|ref|XP_009293028.1|/7.19077e-81/PREDICTED: hemicentin-1 isoform X2 [Danio rerio]
CL1930.Contig4_All	1403	6	0.79	2.92504	4.08e-18	8.7e-17	Up	TF_bZIP	gi|7159336|gb|AAF37725.1|AF238235_1/1.61509e-21/diaphanous protein [Entamoeba histolytica]
Unigene6694_All	1067	5.99	2.16	1.47152	1.48e-06	1.19e-05	Up	Homeobox	gi|296475546|tpg|DAA17661.1|/1.56106e-20/TPA: zinc finger protein 592 [Bos taurus]
Unigene4133_All	1503	5.95	1.97	1.59469	1.15e-09	1.35e-08	Up	zf-C2H2	gi|642924268|ref|XP_001809587.2|/1.6049e-22/PREDICTED: zinc finger protein 2 homolog [Tribolium castaneum]
Unigene5613_All	2729	5.93	1.74	1.76894	3.44e-19	7.75e-18	Up	zf-C2H2	gi|158285062|ref|XP_308098.4|/1.40476e-44/AGAP011038-PA [Anopheles gambiae str. PEST] &gt;gi|157020752|gb|EAA03851.5| AGAP011038-PA [Anopheles gambiae str. PEST]
Unigene14646_All	904	5.91	0.6	3.30012	8.4e-13	1.27e-11	Up	zf-C2H2	gi|675390536|gb|KFM83433.1|/6.95151e-13/hypothetical protein X975_20011, partial [Stegodyphus mimosarum]
Unigene7861_All	1162	5.9	0.61	3.27383	3.74e-16	7.15e-15	Up	HPD	gi|241630775|ref|XP_002410204.1|/3.31241e-67/prospero protein, putative [Ixodes scapularis] &gt;gi|215503348|gb|EEC12842.1| prospero protein, putative [Ixodes scapularis]
Unigene29059_All	870	5.89	2.22	1.40771	2.67e-05	0.000174557	Up	zf-C2H2	gi|657599666|ref|XP_008304655.1|/1.34793e-18/PREDICTED: transcription factor EB isoform X2 [Stegastes partitus]
Unigene4519_All	761	5.87	1.2	2.29033	8.48e-08	8.03e-07	Up	Homeobox	gi|470469674|ref|XP_004342027.1|/1.55872e-38/histone h3, putative [Acanthamoeba castellanii str. Neff] &gt;gi|440798857|gb|ELR19918.1| histone h3, putative [Acanthamoeba castellanii str. Neff]
CL3893.Contig1_All	1045	5.84	0.65	3.16746	2.36e-14	4.03e-13	Up	bHLH	gi|676438603|ref|XP_009048583.1|/4.10322e-26/hypothetical protein LOTGIDRAFT_99224, partial [Lottia gigantea] &gt;gi|556111812|gb|ESP00464.1| hypothetical protein LOTGIDRAFT_99224, partial [Lottia gigantea]
Unigene2871_All	1324	5.78	2.58	1.1637	9.34e-06	6.64e-05	Up	CSD	gi|697450984|ref|XP_009665889.1|/1.58966e-39/PREDICTED: LOW QUALITY PROTEIN: protein SON [Struthio camelus australis]
Unigene11300_All	1120	5.76	1.14	2.33703	2.41e-11	3.28e-10	Up	zf-C2H2	gi|307211787|gb|EFN87768.1|/2.34375e-22/Uncharacterized protein C8orf55-like protein [Harpegnathos saltator]
CL1313.Contig2_All	2888	5.76	2.53	1.18693	1.7e-11	2.34e-10	Up	zf-C2H2	gi|646698771|gb|KDR09775.1|/0/RUN and FYVE domain-containing protein 2 [Zootermopsis nevadensis]
Unigene940_All	1010	5.76	2.56	1.16993	0.000111786	0.000642225	Up	CBF	gi|646721128|gb|KDR22598.1|/4.73121e-48/Protein big brother [Zootermopsis nevadensis]
Unigene9845_All	3757	5.75	1.74	1.72447	4.05e-24	1.14e-22	Up	Homeobox	gi|665801581|ref|XP_008548809.1|/1.60953e-142/PREDICTED: septin-2 isoform X2 [Microplitis demolitor]
Unigene2272_All	2025	5.71	0.09	5.98742	1.84e-38	8.13e-37	Up	Homeobox	gi|557288564|ref|XP_006026956.1|/2.20362e-28/PREDICTED: LOW QUALITY PROTEIN: mucin-2-like [Alligator sinensis]
CL2285.Contig1_All	2281	5.71	2.38	1.26253	5.08e-10	6.15e-09	Up	zf-C2H2	gi|91077326|ref|XP_974776.1|/1.53684e-49/PREDICTED: pyrroline-5-carboxylate reductase 3 [Tribolium castaneum] &gt;gi|270001668|gb|EEZ98115.1| hypothetical protein TcasGA2_TC000533 [Tribolium castaneum]
CL4060.Contig2_All	449	5.7	0.01	9.15482	6.9e-09	7.43e-08	Up	ZBTB	gi|81861043|sp|O08884.1|KRA62_MOUSE/1.77792e-14/RecName: Full=Keratin-associated protein 6-2; AltName: Full=High-glycine tyrosine keratin type II.4; Short=HGTp type II.4; Short=HgtpII.4 [Mus musculus] &gt;gi|2130977|dbj|BAA20281.1| high-glycine tyrosine keratin type II.4 [Mus musculus]
Unigene11174_All	2943	5.66	1.65	1.77834	1.33e-19	3.06e-18	Up	MYB	gi|675388903|gb|KFM81800.1|/2.98856e-112/DnaJ-like protein subfamily C member 25-like protein, partial [Stegodyphus mimosarum]
CL1350.Contig3_All	780	5.61	1.68	1.73954	6.39e-06	4.65e-05	Up	PAX	gi|321464808|gb|EFX75813.1|/4.3323e-23/hypothetical protein DAPPUDRAFT_107456 [Daphnia pulex] &gt;gi|321464868|gb|EFX75873.1| hypothetical protein DAPPUDRAFT_107527 [Daphnia pulex]
Unigene1513_All	1153	5.59	0.61	3.19597	6.76e-15	1.19e-13	Up	bHLH	gi|642105708|emb|CDQ73973.1|/2.62416e-08/unnamed protein product [Oncorhynchus mykiss]
CL2399.Contig2_All	1929	5.51	2.47	1.15754	1.73e-07	1.58e-06	Up	HMG	gi|657817113|ref|XP_008335597.1|/1.46981e-58/PREDICTED: PIN2/TERF1-interacting telomerase inhibitor 1 [Cynoglossus semilaevis]
Unigene12583_All	1302	5.49	1.52	1.85273	1.56e-09	1.81e-08	Up	zf-C2H2	gi|557162937|emb|CDJ65250.1|/6.83632e-17/hypothetical protein ENH_00002760, partial [Eimeria necatrix]
CL2603.Contig3_All	3408	5.48	1.35	2.02122	1.31e-25	3.92e-24	Up	Others	gi|571514783|ref|XP_006568881.1|/1.30408e-135/PREDICTED: probable ATP-dependent RNA helicase DDX49-like [Apis mellifera]
CL1788.Contig6_All	1737	5.48	2.6	1.07566	3.44e-06	2.62e-05	Up	ZBTB	gi|646717843|gb|KDR20541.1|/8.4923e-114/U1 small nuclear ribonucleoprotein 70 kDa [Zootermopsis nevadensis]
CL1129.Contig1_All	2071	5.47	1.72	1.66913	9.21e-13	1.39e-11	Up	THR-like	gi|665805571|ref|XP_008550985.1|/3.05227e-142/PREDICTED: ecdysone receptor isoform X2 [Microplitis demolitor]
CL138.Contig5_All	2226	5.46	1.36	2.00529	6.77e-17	1.35e-15	Up	zf-C2H2	gi|321466417|gb|EFX77412.1|/3.89834e-74/hypothetical protein DAPPUDRAFT_305782 [Daphnia pulex]
Unigene4304_All	946	5.46	1.61	1.76184	9.42e-07	7.83e-06	Up	bHLH	gi|642130114|emb|CDQ58241.1|/1.78638e-06/unnamed protein product [Oncorhynchus mykiss]
Unigene19344_All	1450	5.43	0.01	9.08481	1.95e-28	6.39e-27	Up	bHLH	gi|646700833|gb|KDR10808.1|/3.17956e-28/Neurogenin-2 [Zootermopsis nevadensis]
CL4637.Contig1_All	2665	5.38	2.34	1.2011	2.06e-10	2.6e-09	Up	HMG	gi|321477468|gb|EFX88427.1|/0/guanine nucleotide binding protein, alpha stimulating activity polypeptide [Daphnia pulex]
Unigene5641_All	2104	5.37	1.96	1.45407	1.28e-10	1.64e-09	Up	zf-C2H2	gi|646706262|gb|KDR13590.1|/1.8608e-70/hypothetical protein L798_12279 [Zootermopsis nevadensis]
Unigene3567_All	1052	5.36	0.59	3.18345	4.28e-13	6.67e-12	Up	zf-C2H2	gi|117670126|gb|ABK56707.1|/9.81463e-44/odd-skipped 2 protein [Parhyale hawaiensis]
CL10.Contig2_All	3203	5.34	1.78	1.58496	2.24e-17	4.6e-16	Up	zf-C2H2	gi|512922496|ref|XP_004930132.1|/0/PREDICTED: nicotinate phosphoribosyltransferase-like isoform X4 [Bombyx mori]
CL685.Contig5_All	2255	5.3	1.46	1.86002	2.53e-15	4.56e-14	Up	ETS	gi|321472345|gb|EFX83315.1|/3.56267e-91/hypothetical protein DAPPUDRAFT_195101 [Daphnia pulex]
CL1224.Contig2_All	2273	5.25	1.85	1.50479	1.15e-11	1.6e-10	Up	Others	gi|321475038|gb|EFX86002.1|/5.40159e-71/hypothetical protein DAPPUDRAFT_45234 [Daphnia pulex]
CL604.Contig2_All	2196	5.24	1.19	2.13861	2.2e-17	4.52e-16	Up	Homeobox	gi|597774673|ref|XP_007251053.1|/8.3719e-21/PREDICTED: RNA-binding protein 7-like [Astyanax mexicanus]
Unigene24494_All	1353	5.22	0.32	4.02791	2.23e-19	5.09e-18	Up	bHLH	gi|557240035|emb|CDJ61688.1|/1.25481e-15/hypothetical protein, conserved [Eimeria maxima]
Unigene8086_All	2287	5.22	2.33	1.16372	2.34e-08	2.37e-07	Up	ARID	gi|241566028|ref|XP_002402075.1|/4.46843e-57/E3 ubiquitin protein ligase MARCH8, putative [Ixodes scapularis] &gt;gi|215499966|gb|EEC09460.1| E3 ubiquitin protein ligase MARCH8, putative [Ixodes scapularis]
Unigene14889_All	1563	5.13	0.01	9.00282	5.07e-29	1.7e-27	Up	zf-C2H2	gi|188528935|ref|NP_001120893.1|/1.80595e-24/MYCBP-associated, testis expressed 1 [Xenopus (Silurana) tropicalis] &gt;gi|183985670|gb|AAI66178.1| c3orf15 protein [Xenopus (Silurana) tropicalis]
Unigene2814_All	2246	5.13	1.45	1.82291	2.3e-14	3.93e-13	Up	TF_bZIP	gi|675388427|gb|KFM81324.1|/3.98358e-34/Neural proliferation differentiation and control protein 1, partial [Stegodyphus mimosarum]
Unigene2240_All	584	5.12	0.32	4	2.07e-08	2.11e-07	Up	zf-C2H2	gi|407402750|gb|EKF29271.1|/2.23491e-47/40S ribosomal protein S8, putative [Trypanosoma cruzi marinkellei]
Unigene7211_All	1455	5.07	1.92	1.40088	5.01e-07	4.33e-06	Up	HMG	gi|646717462|gb|KDR20306.1|/9.83363e-78/hypothetical protein L798_05195 [Zootermopsis nevadensis]
Unigene2942_All	1773	5.04	2.15	1.22909	6.05e-07	5.14e-06	Up	zf-C2H2	gi|332021445|gb|EGI61813.1|/5.04863e-50/Putative protein phosphatase [Acromyrmex echinatior]
Unigene1764_All	1433	5.03	2.01	1.32336	1.93e-06	1.53e-05	Up	zf-C2H2	gi|405960284|gb|EKC26223.1|/5.50408e-41/B-cell lymphoma/leukemia 11B [Crassostrea gigas]
Unigene5212_All	1500	5.02	0.99	2.34219	6.06e-13	9.34e-12	Up	Others	gi|19527895|gb|AAL90062.1|/1.4401e-31/AT13596p [Drosophila melanogaster]
CL757.Contig2_All	1987	4.97	0.01	8.9571	9.87e-36	4.06e-34	Up	zf-C2H2	gi|506968005|gb|AGM32346.1|/2.94405e-94/cysteine protease ATG4A [Coptotermes formosanus]
CL3699.Contig1_All	1969	4.96	2.41	1.04131	2.54e-06	1.97e-05	Up	Others	gi|646694553|gb|KDR08025.1|/8.97933e-128/2&apos;,5&apos;-phosphodiesterase 12 [Zootermopsis nevadensis]
Unigene11295_All	2672	4.94	1.63	1.59964	8.21e-14	1.36e-12	Up	THR-like	gi|189239421|ref|XP_974561.2|/8.10005e-130/PREDICTED: probable nuclear hormone receptor HR3 isoform X1 [Tribolium castaneum]
Unigene8453_All	1943	4.94	2	1.30451	4.62e-08	4.53e-07	Up	bHLH	gi|167538187|ref|XP_001750759.1|/3.03334e-11/hypothetical protein [Monosiga brevicollis MX1] &gt;gi|163770783|gb|EDQ84464.1| predicted protein [Monosiga brevicollis MX1]
Unigene14386_All	780	4.9	1.28	1.93664	1.12e-05	7.8e-05	Up	bHLH	gi|526829688|emb|CCG58692.1|/2.83094e-22/Protein CBG24242 [Caenorhabditis briggsae]
CL1174.Contig3_All	834	4.87	1.6	1.60585	3.63e-05	0.000232988	Up	Homeobox	gi|478263630|gb|ENN81936.1|/2.63012e-109/hypothetical protein YQE_01647, partial [Dendroctonus ponderosae]
CL3924.Contig3_All	3192	4.83	1.89	1.35364	9.03e-13	1.37e-11	Up	RHD	gi|646685174|gb|KDR03815.1|/1.8447e-68/Transient receptor potential channel pyrexia [Zootermopsis nevadensis]
Unigene4400_All	1787	4.83	2.03	1.25054	5.68e-07	4.89e-06	Up	ESR-like	gi|545810572|ref|XP_005654785.1|/9.69623e-17/PREDICTED: collagen alpha-1(I) chain-like [Sus scrofa]
Unigene10712_All	1410	4.82	1.8	1.42104	1.05e-06	8.68e-06	Up	zf-C2H2	gi|321458364|gb|EFX69433.1|/1.1047e-86/hypothetical protein DAPPUDRAFT_113613 [Daphnia pulex]
Unigene6738_All	1511	4.82	2.19	1.1381	2.09e-05	0.000141001	Up	zf-C2H2	gi|94966287|dbj|BAE94123.1|/1.34424e-77/zinc finger protein Sso-Zic [Spisula solidissima]
Unigene2398_All	2512	4.8	2.18	1.13871	3.34e-08	3.33e-07	Up	HSF	gi|607304984|gb|EZA45989.1|/2.09631e-172/large subunit GTPase 1-like protein [Microplitis demolitor]
Unigene14817_All	604	4.79	0.01	8.90388	2.4e-10	2.99e-09	Up	bHLH	gi|675889154|ref|XP_009030079.1|/9.36187e-15/hypothetical protein HELRODRAFT_69983, partial [Helobdella robusta] &gt;gi|555688400|gb|ESN91632.1| hypothetical protein HELRODRAFT_69983, partial [Helobdella robusta]
CL424.Contig1_All	2685	4.79	1.8	1.41203	1.15e-11	1.6e-10	Up	bHLH	gi|157110002|ref|XP_001650914.1|/0/carnitine o-acyltransferase [Aedes aegypti] &gt;gi|108878851|gb|EAT43076.1| AAEL005458-PA [Aedes aegypti]
Unigene11187_All	2127	4.77	1.86	1.35869	6.73e-09	7.25e-08	Up	Others	gi|646708829|gb|KDR14976.1|/4.41289e-19/Ankyrin repeat domain-containing protein 54 [Zootermopsis nevadensis]
CL2393.Contig3_All	1227	4.76	0.68	2.80735	1.64e-12	2.44e-11	Up	Homeobox	gi|478263744|gb|ENN82047.1|/2.36035e-127/hypothetical protein YQE_01622, partial [Dendroctonus ponderosae]
Unigene14293_All	393	4.7	0.01	8.87652	1.49e-06	1.2e-05	Up	zf-C2H2	gi|512884242|ref|XP_004920211.1|/6.61973e-14/PREDICTED: putative per-hexamer repeat protein 5-like [Xenopus (Silurana) tropicalis]
Unigene14615_All	1395	4.7	0.06	6.29155	3.64e-22	9.44e-21	Up	CG-1	gi|119627579|gb|EAX07174.1|/3.67185e-34/hCG1793893, partial [Homo sapiens]
Unigene3132_All	1966	4.67	0.31	3.91308	9.08e-25	2.63e-23	Up	zf-C2H2	gi|154344451|ref|XP_001568167.1|/3.51784e-15/proteophosphoglycan ppg4 [Leishmania braziliensis MHOM/BR/75/M2904] &gt;gi|134065504|emb|CAM43271.1| proteophosphoglycan ppg4 [Leishmania braziliensis MHOM/BR/75/M2904]
Unigene8505_All	1702	4.65	1.93	1.26863	1.4e-06	1.14e-05	Up	zf-C2H2	gi|665793610|ref|XP_008544460.1|/7.45169e-128/PREDICTED: chitobiosyldiphosphodolichol beta-mannosyltransferase isoform X1 [Microplitis demolitor] &gt;gi|665793612|ref|XP_008544461.1| PREDICTED: chitobiosyldiphosphodolichol beta-mannosyltransferase isoform X2 [Microplitis demolitor] &gt;gi|665793614|ref|XP_008544462.1| PREDICTED: chitobiosyldiphosphodolichol beta-mannosyltransferase isoform X3 [Mi…
Unigene5642_All	1634	4.59	1.54	1.57556	3.06e-08	3.07e-07	Up	Others	gi|383847442|ref|XP_003699363.1|/2.18799e-36/PREDICTED: NF-kappa-B-repressing factor-like [Megachile rotundata]
CL3081.Contig1_All	3318	4.59	1.72	1.41609	2.36e-13	3.76e-12	Up	Others	gi|645023615|ref|XP_008206139.1|/3.53354e-61/PREDICTED: PAX3- and PAX7-binding protein 1 isoform X2 [Nasonia vitripennis]
Unigene19587_All	490	4.57	0.01	8.83605	5.18e-08	5.05e-07	Up	Homeobox	gi|158187720|gb|ABW23149.1|/7.10265e-38/ribosomal protein rps19 [Arenicola marina]
Unigene5765_All	2650	4.52	1.77	1.35257	3.54e-10	4.35e-09	Up	CSD	gi|470241795|ref|XP_004352600.1|/7.21748e-30/hypothetical protein DFA_09172 [Dictyostelium fasciculatum] &gt;gi|328867766|gb|EGG16147.1| hypothetical protein DFA_09172 [Dictyostelium fasciculatum]
CL517.Contig6_All	2250	4.52	1.82	1.31238	1.22e-08	1.27e-07	Up	zf-C2H2	gi|471398510|ref|XP_004382466.1|/3.67655e-21/PREDICTED: zinc finger protein 786 [Trichechus manatus latirostris]
Unigene7184_All	1099	4.5	1.77	1.34618	7.34e-05	0.000444142	Up	zf-C2H2	gi|646700140|gb|KDR10432.1|/2.00521e-119/DnaJ-like protein subfamily C member 21 [Zootermopsis nevadensis]
CL120.Contig1_All	1765	4.49	1.52	1.56264	1.7e-08	1.74e-07	Up	zf-C2H2	gi|646697541|gb|KDR09192.1|/1.52395e-14/hypothetical protein L798_01093 [Zootermopsis nevadensis]
Unigene16823_All	1962	4.47	0.62	2.84993	2.72e-18	5.86e-17	Up	Homeobox	gi|694852846|ref|XP_009467811.1|/0/PREDICTED: heat shock cognate 71 kDa protein isoform X1 [Nipponia nippon]
CL3815.Contig2_All	2178	4.47	2	1.16027	4.97e-07	4.3e-06	Up	zf-C2H2	gi|646720716|gb|KDR22338.1|/8.49537e-50/hypothetical protein L798_01994 [Zootermopsis nevadensis]
Unigene12356_All	550	4.34	0.52	3.06111	7.94e-06	5.7e-05	Up	bHLH	gi|642088130|emb|CDQ83196.1|/4.2493e-07/unnamed protein product [Oncorhynchus mykiss]
CL915.Contig2_All	2279	4.34	0.58	2.90357	4.93e-21	1.21e-19	Up	HMG	gi|321476260|gb|EFX87221.1|/0/hypothetical protein DAPPUDRAFT_307153 [Daphnia pulex]
CL4430.Contig1_All	2536	4.34	1.09	1.99337	1.66e-15	3.03e-14	Up	zf-C2H2	gi|512890142|ref|XP_004922465.1|/4.99928e-97/PREDICTED: activating signal cointegrator 1-like [Bombyx mori]
Unigene4423_All	1120	4.34	1.26	1.78427	1.54e-06	1.23e-05	Up	Homeobox	gi|28628705|gb|AAO49317.1|AF481736_1/1.08368e-35/abdominal B [Sacculina carcini]
Unigene7544_All	1771	4.32	0.39	3.46949	5.88e-19	1.31e-17	Up	Homeobox	gi|584600378|gb|AHJ11215.1|/5.67061e-102/nicotinic acetylcholine receptor alpha6 variant B [Locusta migratoria]
CL1584.Contig1_All	1046	4.32	1.08	2	4.17e-07	3.63e-06	Up	PAX	gi|449668193|ref|XP_002155065.2|/8.55574e-24/PREDICTED: PERQ amino acid-rich with GYF domain-containing protein 2-like [Hydra vulgaris]
CL1053.Contig2_All	1262	4.31	0.01	8.75154	1.1e-19	2.56e-18	Up	zf-C2H2	gi|478254985|gb|ENN75218.1|/6.66533e-24/hypothetical protein YQE_08228, partial [Dendroctonus ponderosae] &gt;gi|546678562|gb|ERL89151.1| hypothetical protein D910_06527 [Dendroctonus ponderosae]
Unigene5844_All	945	4.3	1.33	1.69291	2.36e-05	0.000155253	Up	zf-C2H2	gi|665816255|ref|XP_008556836.1|/1.10602e-48/PREDICTED: myoneurin-like isoform X1 [Microplitis demolitor]
CL1078.Contig2_All	776	4.26	1.21	1.81585	7.19e-05	0.000434866	Up	zf-C2H2	gi|554879896|ref|XP_005949742.1|/1.25026e-22/PREDICTED: zinc finger and SCAN domain-containing protein 2-like [Haplochromis burtoni]
Unigene1244_All	1144	4.25	1.7	1.32193	0.000106174	0.000612489	Up	PAX	gi|308471085|ref|XP_003097774.1|/5.8894e-69/hypothetical protein CRE_13649 [Caenorhabditis remanei] &gt;gi|308239312|gb|EFO83264.1| hypothetical protein CRE_13649 [Caenorhabditis remanei]
Unigene15022_All	809	4.23	0.01	8.72451	2.18e-12	3.21e-11	Up	Homeobox	gi|612009420|ref|XP_007488328.1|/1.60081e-07/PREDICTED: zinc fingers and homeoboxes protein 1 isoform X1 [Monodelphis domestica] &gt;gi|612009422|ref|XP_007488329.1| PREDICTED: zinc fingers and homeoboxes protein 1 isoform X2 [Monodelphis domestica] &gt;gi|612009424|ref|XP_007488330.1| PREDICTED: zinc fingers and homeoboxes protein 1 isoform X3 [Monodelphis domestica] &gt;gi|612009426|ref|XP_0074…
Unigene2872_All	1974	4.2	2.1	1	3.93e-05	0.000251546	Up	Tub	gi|556957305|ref|XP_005989763.1|/3.68541e-105/PREDICTED: tubby protein homolog [Latimeria chalumnae]
CL757.Contig1_All	3190	4.16	1.87	1.15355	5.29e-09	5.76e-08	Up	zf-C2H2	gi|506968005|gb|AGM32346.1|/5.15254e-94/cysteine protease ATG4A [Coptotermes formosanus]
CL756.Contig6_All	2074	4.15	0.88	2.23754	4.58e-14	7.67e-13	Up	zf-C2H2	gi|115712905|ref|XP_784304.2|/1.83565e-54/PREDICTED: anamorsin homolog [Strongylocentrotus purpuratus]
Unigene11237_All	2925	4.14	1.19	1.79867	8.54e-15	1.5e-13	Up	Others	gi|646714573|gb|KDR18486.1|/7.27546e-180/Leucine-zipper-like transcriptional regulator 1 [Zootermopsis nevadensis]
Unigene12557_All	616	4.12	0.45	3.19465	2.5e-06	1.96e-05	Up	THAP	gi|641665313|ref|XP_008183331.1|/2.13718e-09/PREDICTED: uncharacterized protein LOC100572305 isoform X2 [Acyrthosiphon pisum]
Unigene1412_All	1485	4.07	0.94	2.1143	1.51e-09	1.75e-08	Up	Homeobox	gi|357619549|gb|EHJ72075.1|/6.47751e-101/muscle LIM protein isoform 1 [Danaus plexippus]
CL3304.Contig2_All	2407	4.04	1.97	1.03616	4.01e-06	3.03e-05	Up	zf-C2H2	gi|646698882|gb|KDR09811.1|/3.45742e-108/hypothetical protein L798_15805, partial [Zootermopsis nevadensis]
Unigene4696_All	1388	3.95	0.57	2.79282	1.49e-11	2.06e-10	Up	THAP	gi|260793472|ref|XP_002591736.1|/3.98516e-72/hypothetical protein BRAFLDRAFT_58953 [Branchiostoma floridae] &gt;gi|229276945|gb|EEN47747.1| hypothetical protein BRAFLDRAFT_58953 [Branchiostoma floridae]
CL2450.Contig1_All	2835	3.91	1.8	1.11917	1.32e-07	1.23e-06	Up	bHLH	gi|675379063|gb|KFM71965.1|/7.25909e-60/Integrator complex subunit 5, partial [Stegodyphus mimosarum]
Unigene13359_All	736	3.86	0.99	1.9631	0.000120538	0.000688501	Up	Homeobox	gi|675365863|gb|KFM58765.1|/9.48177e-54/Homeobox protein PKNOX2, partial [Stegodyphus mimosarum]
Unigene14963_All	2502	3.84	1.19	1.69014	2.76e-11	3.73e-10	Up	bHLH	gi|646710236|gb|KDR15813.1|/3.40251e-98/SGT1-like protein ecdysoneless [Zootermopsis nevadensis]
CL517.Contig4_All	2395	3.83	0.55	2.79984	7.18e-19	1.6e-17	Up	zf-C2H2	gi|688552780|ref|XP_009299361.1|/4.61092e-20/PREDICTED: zinc finger protein 850-like [Danio rerio]
CL2360.Contig2_All	1864	3.8	0.55	2.7885	4.07e-15	7.27e-14	Up	zf-C2H2	gi|347971398|ref|XP_003436734.1|/3.17797e-127/AGAP004179-PC [Anopheles gambiae str. PEST] &gt;gi|333468651|gb|EGK97009.1| AGAP004179-PC [Anopheles gambiae str. PEST]
CL2678.Contig3_All	2673	3.78	0.81	2.22239	2.86e-16	5.51e-15	Up	zf-C2H2	gi|528481784|ref|XP_005165853.1|/3.39711e-19/PREDICTED: zinc finger and SCAN domain-containing protein 21 isoform X3 [Danio rerio]
Unigene4386_All	1364	3.78	1.54	1.29546	8.08e-05	0.00048689	Up	zf-C2H2	gi|321479079|gb|EFX90035.1|/1.22552e-26/hypothetical protein DAPPUDRAFT_300090 [Daphnia pulex]
CL1104.Contig1_All	2309	3.76	1.86	1.01543	2.14e-05	0.00014436	Up	zf-C2H2	gi|321470487|gb|EFX81463.1|/8.24502e-176/hypothetical protein DAPPUDRAFT_303430 [Daphnia pulex]
Unigene22621_All	841	3.75	0.64	2.55075	1.87e-06	1.49e-05	Up	Others	gi|514691886|ref|XP_004993516.1|/2.74951e-29/hypothetical protein PTSG_05647 [Salpingoeca rosetta] &gt;gi|326428383|gb|EGD73953.1| hypothetical protein PTSG_05647 [Salpingoeca rosetta]
CL4479.Contig1_All	714	3.75	0.9	2.05889	0.000120471	0.000688494	Up	zf-C2H2	gi|195171516|ref|XP_002026551.1|/6.22019e-15/GL21882 [Drosophila persimilis] &gt;gi|198465467|ref|XP_001353641.2| GA14900 [Drosophila pseudoobscura pseudoobscura] &gt;gi|194111467|gb|EDW33510.1| GL21882 [Drosophila persimilis] &gt;gi|198150172|gb|EAL31155.2| GA14900 [Drosophila pseudoobscura pseudoobscura]
Unigene23777_All	544	3.74	0.35	3.41761	1.68e-05	0.000114441	Up	zf-MIZ	gi|646715367|gb|KDR19009.1|/8.0875e-72/E3 ubiquitin-protein ligase NRDP1 [Zootermopsis nevadensis]
Unigene11033_All	1711	3.71	0.81	2.19543	2.17e-10	2.73e-09	Up	Homeobox	gi|119617060|gb|EAW96654.1|/0/keratin 8, isoform CRA_d [Homo sapiens]
Unigene16846_All	939	3.61	0.01	8.49586	2.18e-12	3.21e-11	Up	Homeobox	gi|668459351|gb|KFB47148.1|/2.00651e-26/AGAP005951-PA-like protein [Anopheles sinensis]
Unigene18017_All	717	3.61	0.01	8.49586	1.8e-09	2.07e-08	Up	Homeobox	gi|584600380|gb|AHJ11216.1|/3.04556e-94/nicotinic acetylcholine receptor alpha7 variant A [Locusta migratoria]
Unigene15125_All	549	3.54	0.52	2.76717	0.000135203	0.000768722	Up	zf-C2H2	gi|380025044|ref|XP_003696291.1|/4.02877e-10/PREDICTED: uncharacterized protein LOC100864320 [Apis florea]
CL32.Contig2_All	1253	3.53	0.49	2.84881	1.18e-09	1.38e-08	Up	zf-C2H2	gi|118369056|ref|XP_001017733.1|/2.65833e-49/Eukaryotic aspartyl protease family protein [Tetrahymena thermophila] &gt;gi|89299500|gb|EAR97488.1| eukaryotic aspartyl protease [Tetrahymena thermophila SB210]
Unigene26859_All	710	3.53	0.65	2.44116	3.83e-05	0.000245168	Up	zf-C2H2	gi|457867083|emb|CCQ18652.1|/2.90492e-41/60S ribosomal protein L6 [Sycon ciliatum]
Unigene17127_All	1277	3.52	0.14	4.65208	7.09e-14	1.18e-12	Up	zf-C2HC	gi|642935386|ref|XP_008197990.1|/6.56843e-136/PREDICTED: histone acetyltransferase KAT7 [Tribolium castaneum]
CL4321.Contig2_All	2406	3.52	0.79	2.15565	3.48e-13	5.47e-12	Up	bHLH	gi|321478768|gb|EFX89725.1|/1.61597e-89/hypothetical protein DAPPUDRAFT_220427 [Daphnia pulex]
Unigene16664_All	1428	3.48	1.16	1.58496	6.74e-06	4.89e-05	Up	Homeobox	gi|328712960|ref|XP_001943501.2|/3.78942e-167/PREDICTED: FACT complex subunit spt16 [Acyrthosiphon pisum]
Unigene23067_All	1619	3.47	0.11	4.97936	9.01e-18	1.89e-16	Up	zf-C2H2	gi|641794773|ref|XP_008160994.1|/5.6859e-37/PREDICTED: zinc finger protein 2-like [Chrysemys picta bellii]
Unigene6775_All	1735	3.46	0.85	2.02524	4.03e-09	4.46e-08	Up	bHLH	gi|642082030|emb|CDQ85553.1|/2.30338e-07/unnamed protein product [Oncorhynchus mykiss]
Unigene12912_All	1024	3.45	0.78	2.14505	4.23e-06	3.18e-05	Up	zf-C2H2	gi|557162253|emb|CDJ65137.1|/8.51328e-21/hypothetical protein ENH_00000920 [Eimeria necatrix]
Unigene14605_All	842	3.44	0.01	8.42626	1.23e-10	1.57e-09	Up	zf-C2H2	gi|47214195|emb|CAG00823.1|/1.4681e-06/unnamed protein product [Tetraodon nigroviridis]
CL3055.Contig2_All	2328	3.42	0.52	2.71741	6.43e-16	1.21e-14	Up	zf-C2H2	gi|554886442|ref|XP_005952799.1|/6.84603e-29/PREDICTED: zinc finger protein 845-like [Haplochromis burtoni]
Unigene4186_All	1283	3.38	0.89	1.92515	1.71e-06	1.36e-05	Up	zf-C2H2	gi|646699834|gb|KDR10271.1|/1.47022e-143/WD repeat domain phosphoinositide-interacting protein 3 [Zootermopsis nevadensis]
Unigene18897_All	674	3.35	0.01	8.38802	2.65e-08	2.67e-07	Up	zf-C2H2	gi|470380336|ref|XP_004333678.1|/8.10704e-27/ubiquitin thiolesterase [Acanthamoeba castellanii str. Neff] &gt;gi|440790382|gb|ELR11665.1| ubiquitin thiolesterase [Acanthamoeba castellanii str. Neff]
Unigene1868_All	841	3.35	0.64	2.38802	1.53e-05	0.000104279	Up	CSD	gi|498977324|ref|XP_004528546.1|/3.25544e-22/PREDICTED: uncharacterized protein YaeQ-like [Ceratitis capitata]
Unigene19609_All	701	3.33	0.01	8.37938	1.35e-08	1.41e-07	Up	Others	gi|470419731|ref|XP_004337223.1|/1.64861e-49/nucleoside diphosphate kinase 1, putative [Acanthamoeba castellanii str. Neff] &gt;gi|440794039|gb|ELR15210.1| nucleoside diphosphate kinase 1, putative [Acanthamoeba castellanii str. Neff]
CL2694.Contig2_All	1428	3.33	0.75	2.15056	6.01e-08	5.82e-07	Up	Homeobox	gi|530587117|ref|XP_005287298.1|/4.37543e-06/PREDICTED: homeobox protein Meis1 isoform X3 [Chrysemys picta bellii]
Unigene17871_All	1118	3.3	0.47	2.81173	4.22e-08	4.14e-07	Up	Homeobox	gi|270009219|gb|EFA05667.1|/4.14578e-112/lim1 [Tribolium castaneum]
Unigene21228_All	492	3.28	0.01	8.35755	5.71e-06	4.19e-05	Up	zf-C2H2	gi|47209733|emb|CAF90683.1|/2.0156e-08/unnamed protein product, partial [Tetraodon nigroviridis]
Unigene4542_All	1470	3.27	1.31	1.31972	0.000106174	0.000612433	Up	THAP	gi|405968106|gb|EKC33206.1|/2.31491e-42/THAP domain-containing protein 9 [Crassostrea gigas]
Unigene1684_All	1922	3.25	1.21	1.42543	2.84e-06	2.18e-05	Up	zf-C2H2	gi|642930939|ref|XP_008196149.1|/1.2031e-44/PREDICTED: Krueppel-like factor 8 isoform X1 [Tribolium castaneum]
Unigene23065_All	868	3.23	0.1	5.01346	4.23e-09	4.64e-08	Up	zf-C2H2	gi|676450636|ref|XP_009052443.1|/1.38521e-39/hypothetical protein LOTGIDRAFT_159706 [Lottia gigantea] &gt;gi|556108301|gb|ESO96953.1| hypothetical protein LOTGIDRAFT_159706 [Lottia gigantea]
Unigene16363_All	772	3.22	0.01	8.33092	3.53e-09	3.92e-08	Up	zf-GATA	gi|470460222|ref|XP_004341437.1|/1.20878e-110/ribosomal proteins l2, RNA binding domain containing protein [Acanthamoeba castellanii str. Neff] &gt;gi|440798284|gb|ELR19352.1| ribosomal proteins l2, RNA binding domain containing protein [Acanthamoeba castellanii str. Neff]
CL2141.Contig3_All	2307	3.2	0.01	8.32193	5.6e-27	1.76e-25	Up	TF_bZIP	gi|646687665|gb|KDR05712.1|/4.98518e-64/Rab11 family-interacting protein 4 [Zootermopsis nevadensis]
Unigene6971_All	1183	3.18	0.82	1.95533	7.02e-06	5.09e-05	Up	zf-C2H2	gi|488532837|ref|XP_004458154.1|/5.25573e-68/PREDICTED: zinc finger protein 596-like isoform 5 [Dasypus novemcinctus]
Unigene16538_All	1447	3.15	0.24	3.71425	2.75e-12	4.03e-11	Up	RHD	gi|607353470|gb|EZA48224.1|/6.31806e-77/Ankyrin repeat domain-containing protein [Cerapachys biroi]
Unigene27201_All	560	3.15	0.34	3.21175	9.92e-05	0.000577516	Up	bHLH	gi|514693046|ref|XP_004994095.1|/2.85027e-06/branched chain ketoacid dehydrogenase E1 [Salpingoeca rosetta] &gt;gi|326427494|gb|EGD73064.1| branched chain ketoacid dehydrogenase E1 [Salpingoeca rosetta]
Unigene25368_All	1007	3.1	0.01	8.27612	1.63e-11	2.25e-10	Up	zf-C2H2	gi|119627579|gb|EAX07174.1|/5.95462e-43/hCG1793893, partial [Homo sapiens]
Unigene17946_All	1031	3.1	0.17	4.18866	1.72e-09	1.99e-08	Up	zf-C2H2	gi|668445772|gb|KFB35984.1|/1.5147e-41/AGAP001073-PA-like protein [Anopheles sinensis]
Unigene11238_All	2318	3.1	1.48	1.06667	5.51e-05	0.000338093	Up	zf-GATA	gi|401430149|ref|XP_003886486.1|/4.89405e-19/unnamed protein product, partial [Leishmania mexicana MHOM/GT/2001/U1103] &gt;gi|356491245|emb|CBZ41040.1| unnamed protein product, partial [Leishmania mexicana MHOM/GT/2001/U1103]
Unigene1628_All	1888	3.09	0.78	1.98606	1.03e-08	1.08e-07	Up	zf-C2H2	gi|389594451|ref|XP_003722448.1|/6.09766e-09/proteophosphoglycan ppg4 [Leishmania major strain Friedlin] &gt;gi|323363676|emb|CBZ12681.1| proteophosphoglycan ppg4 [Leishmania major strain Friedlin]
Unigene9743_All	1802	3.06	0.86	1.83112	1.54e-07	1.42e-06	Up	NGFIB-like	gi|646698280|gb|KDR09534.1|/3.74948e-109/putative nuclear hormone receptor HR38 [Zootermopsis nevadensis]
CL1788.Contig4_All	1837	3.05	0.79	1.94888	1.63e-08	1.68e-07	Up	ZBTB	gi|572315412|ref|XP_006623357.1|/4.7924e-43/PREDICTED: U1 small nuclear ribonucleoprotein 70 kDa-like isoform X2 [Apis dorsata]
Unigene14475_All	396	3.03	0.01	8.24317	0.000164416	0.000923115	Up	Homeobox	gi|676727270|gb|KFO92594.1|/2.50967e-21/Glutamine-rich protein 2, partial [Buceros rhinoceros silvestris]
Unigene25763_All	475	3.03	0.01	8.24317	2.19e-05	0.000144998	Up	NGFIB-like	gi|507619868|ref|XP_004696433.1|/4.12932e-16/PREDICTED: vegetative cell wall protein gp1-like [Echinops telfairi]
Unigene10032_All	1530	3.03	1.08	1.48829	3.37e-05	0.000216739	Up	zf-C2H2	gi|195432545|ref|XP_002064277.1|/1.47443e-55/GK19787 [Drosophila willistoni] &gt;gi|194160362|gb|EDW75263.1| GK19787 [Drosophila willistoni]
Unigene27080_All	424	3.02	0.01	8.2384	8.4e-05	0.000502208	Up	zf-C2H2	gi|557232476|emb|CDJ69205.1|/1.03008e-22/hypothetical protein, conserved [Eimeria necatrix]
Unigene9551_All	1113	3.01	0.64	2.23362	3.99e-06	3.01e-05	Up	Others	gi|307200058|gb|EFN80404.1|/2.46598e-32/Ankyrin repeat domain-containing protein LOC651746 [Harpegnathos saltator]
CL3504.Contig2_All	2663	3.01	1.46	1.0438	2.54e-05	0.000166081	Up	zf-C2H2	gi|321466191|gb|EFX77188.1|/1.74073e-124/hypothetical protein DAPPUDRAFT_305911 [Daphnia pulex]
Unigene11209_All	2333	2.98	1.36	1.13171	3.36e-05	0.000216472	Up	zf-C2H2	gi|662218067|ref|XP_008483045.1|/1.61208e-78/PREDICTED: early growth response protein 1-like [Diaphorina citri]
Unigene20795_All	676	2.95	0.01	8.20457	1.99e-07	1.81e-06	Up	bHLH	gi|321475121|gb|EFX86084.1|/1.00436e-16/hypothetical protein DAPPUDRAFT_45040 [Daphnia pulex]
Unigene13776_All	1594	2.95	0.44	2.74514	5.22e-10	6.3e-09	Up	RHD	gi|405952805|gb|EKC20572.1|/1.90136e-61/Osteoclast-stimulating factor 1 [Crassostrea gigas]
CL3699.Contig2_All	2188	2.95	1.1	1.42321	2.51e-06	1.97e-05	Up	Others	gi|646694553|gb|KDR08025.1|/1.86198e-129/2&apos;,5&apos;-phosphodiesterase 12 [Zootermopsis nevadensis]
CL2729.Contig1_All	758	2.94	0.01	8.19967	5.18e-08	5.05e-07	Up	zf-C2H2	gi|594147712|emb|CCW68825.1|/4.30492e-73/unnamed protein product [Phytomonas sp. isolate Hart1]
Unigene17599_All	733	2.94	0.01	8.19967	5.18e-08	5.04e-07	Up	zf-C2H2	gi|383854068|ref|XP_003702544.1|/1.36936e-20/PREDICTED: uncharacterized protein LOC100881531 [Megachile rotundata]
Unigene14690_All	543	2.94	0.17	4.11221	5.88e-05	0.000359898	Up	zf-C2H2	gi|71665719|ref|XP_819826.1|/2.36404e-55/60S ribosomal protein L18 [Trypanosoma cruzi strain CL Brener] &gt;gi|122045510|sp|Q4DZP2.1|RL18_TRYCC RecName: Full=60S ribosomal protein L18 [Trypanosoma cruzi strain CL Brener]
CL1569.Contig1_All	1566	2.92	0.57	2.35693	1.84e-08	1.89e-07	Up	zf-BED	gi|556961456|ref|XP_005991046.1|/9.02846e-08/PREDICTED: zinc finger BED domain-containing protein 1-like [Latimeria chalumnae]
CL1921.Contig1_All	488	2.88	0.01	8.16993	4.29e-05	0.000272729	Up	T-box	gi|588318160|emb|CCW62755.1|/1.99985e-53/unnamed protein product [Phytomonas sp. isolate EM1]
CL898.Contig2_All	1970	2.85	1.23	1.2123	9.23e-05	0.000538514	Up	zf-C2H2	gi|332023306|gb|EGI63560.1|/0/Small G protein signaling modulator 3-like protein [Acromyrmex echinatior]
Unigene17316_All	1373	2.84	0.38	2.90182	7.98e-09	8.55e-08	Up	Homeobox	gi|332022279|gb|EGI62592.1|/7.62541e-85/Homeobox protein prophet of Pit-1 [Acromyrmex echinatior]
Unigene5883_All	1106	2.81	0.64	2.13443	1.76e-05	0.0001197	Up	zf-C2H2	gi|557164712|emb|CDJ65760.1|/4.7058e-23/ribosomal protein L19, putative [Eimeria necatrix]
Unigene24901_All	682	2.79	0.01	8.12412	3.89e-07	3.4e-06	Up	HSF	gi|330793574|ref|XP_003284858.1|/6.63771e-24/expressed protein [Dictyostelium purpureum] &gt;gi|325085167|gb|EGC38579.1| expressed protein [Dictyostelium purpureum]
Unigene2092_All	837	2.75	0.43	2.67702	3.23e-05	0.000208318	Up	NGFIB-like	gi|221115153|ref|XP_002163471.1|/1.56741e-77/PREDICTED: 60S ribosomal protein L7a-like [Hydra vulgaris]
Unigene16437_All	548	2.74	0.01	8.09803	1.12e-05	7.78e-05	Up	HMG	gi|507647321|ref|XP_004631863.1|/1.96572e-37/PREDICTED: GDP-fucose protein O-fucosyltransferase 2 [Octodon degus]
CL2850.Contig2_All	891	2.7	0.01	8.07682	6.9e-09	7.43e-08	Up	zf-C2H2	gi|241671742|ref|XP_002400131.1|/1.01481e-24/E3 ubiquitin protein ligase NRDP1, putative [Ixodes scapularis] &gt;gi|215506275|gb|EEC15769.1| E3 ubiquitin protein ligase NRDP1, putative [Ixodes scapularis]
CL1078.Contig1_All	1116	2.68	0.23	3.54253	1.11e-08	1.17e-07	Up	zf-C2H2	gi|669275101|ref|XP_008629721.1|/1.6161e-23/PREDICTED: zinc finger protein 239-like, partial [Corvus brachyrhynchos]
CL2729.Contig2_All	809	2.65	0.01	8.04985	5.18e-08	5.04e-07	Up	zf-C2H2	gi|594147712|emb|CCW68825.1|/4.88478e-73/unnamed protein product [Phytomonas sp. isolate Hart1]
CL3022.Contig1_All	2217	2.61	0.01	8.02791	3.84e-21	9.49e-20	Up	MYB	gi|646695759|gb|KDR08481.1|/2.69879e-168/DnaJ-like protein subfamily C member 2 [Zootermopsis nevadensis]
CL3690.Contig2_All	1546	2.57	0.92	1.48206	0.000103782	0.000598961	Up	zf-C2H2	gi|701378713|ref|XP_009987824.1|/5.76917e-116/PREDICTED: trafficking protein particle complex subunit 13 isoform X8 [Tauraco erythrolophus]
Unigene16908_All	743	2.55	0.01	7.99435	3.89e-07	3.4e-06	Up	zf-C2H2	gi|554949033|gb|ESL12225.1|/5.40621e-97/ATP synthase alpha chain, mitochondrial precursor [Trypanosoma rangeli SC58]
Unigene20152_All	1559	2.54	0.17	3.90122	2.78e-11	3.75e-10	Up	zf-C2H2	gi|700350625|ref|XP_009919457.1|/4.09495e-69/PREDICTED: zinc finger protein 76 isoform X1 [Haliaeetus albicilla]
Unigene14299_All	811	2.53	0.01	7.98299	1.01e-07	9.55e-07	Up	THAP	gi|390355186|ref|XP_001201763.2|/1.5753e-20/PREDICTED: uncharacterized protein LOC764994 [Strongylocentrotus purpuratus]
CL3268.Contig1_All	1919	2.52	0.17	3.88982	5.68e-14	9.46e-13	Up	zf-C2H2	gi|641783444|ref|XP_008174111.1|/9.89064e-23/PREDICTED: zinc finger protein 436-like [Chrysemys picta bellii]
Unigene20888_All	509	2.45	0.01	7.93664	8.4e-05	0.000504307	Up	bHLH	gi|642112923|emb|CDQ69779.1|/6.64506e-16/unnamed protein product [Oncorhynchus mykiss]
CL734.Contig2_All	574	2.45	0.01	7.93664	2.19e-05	0.000145089	Up	HMG	gi|507619868|ref|XP_004696433.1|/1.72415e-25/PREDICTED: vegetative cell wall protein gp1-like [Echinops telfairi]
CL2713.Contig2_All	1068	2.45	0.51	2.26421	4.26e-05	0.000271124	Up	bHLH	gi|642920673|ref|XP_008192516.1|/2.21272e-83/PREDICTED: troponin I 2 isoform X8 [Tribolium castaneum]
Unigene14331_All	484	2.41	0.01	7.91289	0.000164416	0.00092107	Up	bHLH	gi|642035382|emb|CDQ94076.1|/6.54265e-09/unnamed protein product [Oncorhynchus mykiss]
Unigene17575_All	619	2.4	0.01	7.90689	1.12e-05	7.8e-05	Up	TEA	gi|668447828|gb|KFB37568.1|/5.7635e-31/hypothetical protein ZHAS_00004804 [Anopheles sinensis]
Unigene14787_All	520	2.4	0.01	7.90689	8.4e-05	0.000502066	Up	zf-C2H2	gi|237838763|ref|XP_002368679.1|/2.70236e-15/voltage gated chloride channel domain-containing protein [Toxoplasma gondii ME49]
Unigene25429_All	557	2.38	0.01	7.89482	4.29e-05	0.000271446	Up	Others	gi|646719386|gb|KDR21508.1|/9.42715e-34/Nocturnin [Zootermopsis nevadensis]
Unigene18354_All	1408	2.36	0.62	1.92845	2.87e-05	0.000186531	Up	zf-C2H2	gi|667286396|ref|XP_008576132.1|/2.8982e-87/PREDICTED: histone H4 transcription factor isoform X2 [Galeopterus variegatus]
CL2285.Contig2_All	2093	2.35	0.17	3.78905	1.32e-13	2.15e-12	Up	zf-C2H2	gi|91077326|ref|XP_974776.1|/1.37889e-49/PREDICTED: pyrroline-5-carboxylate reductase 3 [Tribolium castaneum] &gt;gi|270001668|gb|EEZ98115.1| hypothetical protein TcasGA2_TC000533 [Tribolium castaneum]
Unigene13044_All	1206	2.35	0.58	2.01854	7.51e-05	0.000453344	Up	Others	gi|383858146|ref|XP_003704563.1|/1.60377e-112/PREDICTED: TATA-box-binding protein-like [Megachile rotundata]
CL3268.Contig2_All	2066	2.34	0.76	1.62244	4.86e-06	3.64e-05	Up	zf-C2H2	gi|641783444|ref|XP_008174111.1|/1.08219e-22/PREDICTED: zinc finger protein 436-like [Chrysemys picta bellii]
Unigene13162_All	1196	2.31	0.16	3.85175	3.84e-08	3.79e-07	Up	bHLH	gi|405966841|gb|EKC32076.1|/2.31581e-71/Helicase-like transcription factor [Crassostrea gigas]
CL1005.Contig2_All	2173	2.3	0.01	7.84549	1.62e-18	3.54e-17	Up	HMG	gi|91085289|ref|XP_967989.1|/1.28433e-114/PREDICTED: lipoma-preferred partner homolog isoform X2 [Tribolium castaneum] &gt;gi|270009118|gb|EFA05566.1| hypothetical protein TcasGA2_TC015755 [Tribolium castaneum]
CL3022.Contig3_All	2115	2.3	0.01	7.84549	6.22e-18	1.31e-16	Up	MYB	gi|646695759|gb|KDR08481.1|/2.54353e-168/DnaJ-like protein subfamily C member 2 [Zootermopsis nevadensis]
CL734.Contig1_All	955	2.3	0.01	7.84549	2.65e-08	2.67e-07	Up	Homeobox	gi|704573122|ref|XP_010186100.1|/1.20752e-34/PREDICTED: uncharacterized protein DDB_G0271670-like, partial [Mesitornis unicolor]
CL3640.Contig1_All	1072	2.3	0.26	3.14505	2.5e-06	1.96e-05	Up	Homeobox	gi|154344449|ref|XP_001568166.1|/5.97343e-12/proteophosphoglycan ppg4 [Leishmania braziliensis MHOM/BR/75/M2904] &gt;gi|134065503|emb|CAM43270.1| proteophosphoglycan ppg4 [Leishmania braziliensis MHOM/BR/75/M2904]
CL1810.Contig1_All	859	2.28	0.1	4.51096	2.53e-06	1.96e-05	Up	HMG	gi|554538568|ref|XP_005863957.1|/2.49235e-49/PREDICTED: spermatogenesis-associated protein 32 [Myotis brandtii]
CL1595.Contig1_All	2501	2.27	0.01	7.82655	7.51e-21	1.83e-19	Up	THAP	gi|646712025|gb|KDR16976.1|/1.49924e-162/C-terminal-binding protein [Zootermopsis nevadensis]
Unigene21233_All	545	2.27	0.01	7.82655	8.4e-05	0.000502493	Up	zf-C2H2	gi|237862648|gb|ACR24949.1|/4.05119e-39/ribosomal protein L21 [Lepidochitona cinerea]
Unigene16591_All	1255	2.19	0.21	3.38247	2.39e-07	2.15e-06	Up	RHD	gi|646700486|gb|KDR10615.1|/3.72288e-51/Putative ankyrin repeat protein [Zootermopsis nevadensis]
Unigene23950_All	602	2.18	0.01	7.76818	4.29e-05	0.000272045	Up	zf-C2H2	gi|410897481|ref|XP_003962227.1|/3.06425e-18/PREDICTED: inactive dipeptidyl peptidase 10-like [Takifugu rubripes]
CL4554.Contig1_All	1214	2.16	0.29	2.89691	3.54e-06	2.69e-05	Up	zf-C2H2	gi|498947796|ref|XP_004522592.1|/5.18249e-135/PREDICTED: fatty aldehyde dehydrogenase-like isoform X5 [Ceratitis capitata] &gt;gi|498947802|ref|XP_004522593.1| PREDICTED: fatty aldehyde dehydrogenase-like isoform X6 [Ceratitis capitata] &gt;gi|498947808|ref|XP_004522594.1| PREDICTED: fatty aldehyde dehydrogenase-like isoform X7 [Ceratitis capitata]
Unigene14514_All	782	2.08	0.01	7.70044	2.92e-06	2.24e-05	Up	Homeobox	gi|20149215|gb|AAM12858.1|AF494044_1/1.98688e-92/chaperonin containing TCP-1 epsilon subunit [Physarum polycephalum]
Unigene27102_All	634	2.06	0.01	7.6865	4.29e-05	0.0002718	Up	THAP	gi|675379021|gb|KFM71923.1|/7.90308e-47/THAP domain-containing protein 9, partial [Stegodyphus mimosarum]
Unigene15180_All	1011	2	0.01	7.64386	1.01e-07	9.55e-07	Up	Homeobox	gi|386803|gb|AAA36044.1|/9.57625e-166/40-kDa keratin protein, partial [Homo sapiens] &gt;gi|14043271|gb|AAH07628.1| Keratin 19 [Homo sapiens] &gt;gi|127796377|gb|AAH02539.3| Keratin 19 [Homo sapiens] &gt;gi|127799941|gb|AAH84574.2| Keratin 19 [Homo sapiens] &gt;gi|127801382|gb|AAH67744.2| Keratin 19 [Homo sapiens]
CL3521.Contig2_All	1817	1.98	0.01	7.62936	2.9e-13	4.58e-12	Up	bHLH	gi|321453628|gb|EFX64845.1|/6.06597e-99/hypothetical protein DAPPUDRAFT_333779 [Daphnia pulex]
Unigene20802_All	588	1.94	0.01	7.59991	0.000164416	0.000920826	Up	Homeobox	gi|665794418|ref|XP_008544905.1|/1.13666e-67/PREDICTED: 40S ribosomal protein S9 [Microplitis demolitor]
CL3487.Contig2_All	806	1.91	0.01	7.57743	5.71e-06	4.18e-05	Up	THAP	gi|443722726|gb|ELU11486.1|/1.1384e-28/hypothetical protein CAPTEDRAFT_193892 [Capitella teleta]
CL2678.Contig1_All	2598	1.85	0.14	3.72403	2.43e-13	3.85e-12	Up	THAP	gi|675378054|gb|KFM70956.1|/8.42266e-07/Transposable element P transposase, partial [Stegodyphus mimosarum]
Unigene14251_All	618	1.84	0.01	7.52356	0.000164416	0.000925581	Up	RHD	gi|303307787|gb|ADM14334.1|/2.51289e-26/relish [Eriocheir sinensis]
CL3435.Contig1_All	1592	1.81	0.01	7.49985	1.23e-10	1.57e-09	Up	THAP	gi|241812769|ref|XP_002414614.1|/4.48257e-87/conserved hypothetical protein [Ixodes scapularis] &gt;gi|215508825|gb|EEC18279.1| conserved hypothetical protein [Ixodes scapularis]
CL4219.Contig1_All	2310	1.76	0.01	7.45943	5.15e-15	9.13e-14	Up	MYB	gi|241855293|ref|XP_002416013.1|/8.06038e-139/conserved hypothetical protein [Ixodes scapularis] &gt;gi|215510227|gb|EEC19680.1| conserved hypothetical protein [Ixodes scapularis]
CL517.Contig1_All	2297	1.67	0.01	7.3837	3.86e-14	6.52e-13	Up	zf-C2H2	gi|471398510|ref|XP_004382466.1|/3.76666e-21/PREDICTED: zinc finger protein 786 [Trichechus manatus latirostris]
Unigene15987_All	690	1.63	0.01	7.34873	0.000164416	0.000922869	Up	Fork	gi|307191174|gb|EFN74871.1|/7.41024e-63/Forkhead box protein K2 [Camponotus floridanus]
Unigene16428_All	800	1.6	0.01	7.32193	4.29e-05	0.000271582	Up	CG-1	gi|470380336|ref|XP_004333678.1|/1.45411e-29/ubiquitin thiolesterase [Acanthamoeba castellanii str. Neff] &gt;gi|440790382|gb|ELR11665.1| ubiquitin thiolesterase [Acanthamoeba castellanii str. Neff]
CL3608.Contig1_All	1066	1.58	0.17	3.21632	9.92e-05	0.00057741	Up	ZBTB	gi|470399296|ref|XP_004335399.1|/6.1243e-09/glycosyltransferase, group 2 domain containing protein [Acanthamoeba castellanii str. Neff] &gt;gi|440792158|gb|ELR13386.1| glycosyltransferase, group 2 domain containing protein [Acanthamoeba castellanii str. Neff]
CL2288.Contig2_All	1157	1.44	0.01	7.16993	2.92e-06	2.23e-05	Up	Others	gi|646714573|gb|KDR18486.1|/1.43842e-38/Leucine-zipper-like transcriptional regulator 1 [Zootermopsis nevadensis]
CL4321.Contig1_All	2427	1.4	0.22	2.66985	2.18e-07	1.97e-06	Up	bHLH	gi|321478768|gb|EFX89725.1|/1.63327e-89/hypothetical protein DAPPUDRAFT_220427 [Daphnia pulex]
Unigene23652_All	815	1.36	0.01	7.08746	0.000164416	0.000923033	Up	MBD	gi|514688114|ref|XP_004991633.1|/1.94096e-85/sodium/potassium-transporting ATPase subunit alpha-B [Salpingoeca rosetta] &gt;gi|326430142|gb|EGD75712.1| sodium/potassium-transporting ATPase subunit alpha-B [Salpingoeca rosetta]
CL4776.Contig5_All	3316	1.28	0.01	7	6.86e-16	1.29e-14	Up	CSD	gi|383849266|ref|XP_003700266.1|/0/PREDICTED: U2 snRNP-associated SURP motif-containing protein-like isoform 1 [Megachile rotundata]
Unigene19578_All	906	1.22	0.01	6.93074	0.000164416	0.00092156	Up	ARID	gi|23480318|gb|EAA16908.1|/6.75895e-16/Drosophila melanogaster CG8797 gene product-related [Plasmodium yoelii yoelii]
CL3434.Contig2_All	3774	1.11	0.01	6.79442	1.34e-15	2.46e-14	Up	zf-C2H2	gi|148226102|ref|NP_001084980.1|/0/ATP-binding cassette, sub-family D (ALD), member 3 [Xenopus laevis] &gt;gi|47682582|gb|AAH70657.1| MGC82231 protein [Xenopus laevis] &gt;gi|118136398|gb|ABK62837.1| 70 kDa peroxisomal membrane protein [Xenopus laevis]
CL1135.Contig1_All	4011	0.9	0.3	1.58496	0.000127683	0.000727471	Up	bHLH	gi|571507797|ref|XP_006571215.1|/0/PREDICTED: sodium-driven chloride bicarbonate exchanger-like isoform X17 [Apis mellifera]

## Sheet: Table S2
Table S2. List of potential novel cement proteins.
GeneID	Putative protein sequences	Gland-Expression (FPKM)	Body-Expression (FPKM)	log2FoldChange(Gland/Body)	Pvalue	FDR	Up/Down-Regulation(Gland/Body)
Unigene5214_All	XVRGVCSRCLGLLEHSQPTDVMMGRLVALLLSCALVVQASVTPSEFRMEDM DGPLYCLMESGETRAVLAYAFARNLPIMPSIHAASSFLGRGMENIVNIGKMTEL NCTGCVINLPEDWEPEDFADKPLLEQPEKPFPVPF	22.35	8.21	1.44482	6.46e-19	1.44e-17	Up
Unigene6638_All	MDCFRATTSIALLLALLATVSGAPQGFDGGFSRFPSGPIGSQEPAYYDDTEDNS SSDELTFFQRLIRPWRWFDPVYDFFSGDSDEEEVYDEGNFPDRFPGQQLARLD QRPAFRPASGQQHQRYVARPPPRSGHQFQTARSDSAAYDPEQLAAKAMNT	161.61	38.45	2.07146	1.05e-171	1.78e-169	Up
CL1207.Contig1_All	XEWLWSVGGDRRADTGRANSTPVMYRTLLLLLTVVASSLALTQLDPEPGDDL MVRLTRDKEKSMVKTLHMLQELDDFYSKLSRPRFGKRTPIPDRSGYSEEESNL LIACFDNGERAAAVPCGDSSGSHDADRSAIWRRAWEPLSTGPRRGTSQRPPAS AAGQGTGPPSCGSVTRRLATDVSRPNANNQN	9.3	3.27	1.50794	4.09e-07	3.57e-06	Up
Unigene28_All	XFTLGYLLRFLLANASGAVRNAFFYSQCDAACRATTAYKTRRQAALVRRRQL SGARRTLARHTAELARLRRALRVAVTARTD	6.22	1.82	1.77298	3.26e-12	4.75e-11	Up
Unigene9222_All	AKGGAQMDQMLCWTFLLLLSAASAGVSLASPAGDAPQPGPPPAEDDTPETQS ADDRSAEDNVINRNAIFGRSCAEGLLFVHGQCVHTEFPRSPAPLSPLPNAAGD DDDDFLKLLGFDPDPLPSELPSATPAPDIPGEHGSIDSLSDEEFLRDLLHGVGED ACQSPPLDDRGYAIYRWGVVLVSAASVLL	5.43	1.16	2.22683	2e-11	2.73e-10	Up
Unigene22999_All	SWKLVAWPRIDVLGFTLLVQQVLLPTLEQMRGDRRPHHLIQDNAPQHTVLITT DWTQQHQEQMKXADYVCSMFQEEDAIFPKERPSSGLPVLVDNCVCVEGVDV CRLTSATRAEQLLSWGTSFAVYAQKPTVRKYENIACLLTRYVLETDESKVLKK LEKV	4.83	0.01	8.91588	1.23e-10	1.57e-09	Up
CL68.Contig1_All	VGVVCGVRLSFVFWLAVTFCNLLCPVVDTXKFDAAGTAAPVDSAFHLQQGN GAKCIAPMAPDAHPPTIKAEPPEDQAVDVPASVDESFYRSIKEEVVDVTDGVV FNCPFCDDHVSLRRAELTLHVKCRHPGAIRKGLYNISDGEPAESAQRLFCDVC DAAFSSESTLIVHSWSHLSEIKASK	2.76	1.09	1.34034	8.37e-05	0.000502834	Up

## Sheet: Table S3
Table S3. Amino acid composition of cp100k homologues from different species.
	Mvcp113k	Mvcp130k	Mrcp100k	Aacp100k	Aacp114k	Tjcp100k
Number of amino acids	979	1155	975	1138	983	986
Molecular weight	112799	130011	111769	127638	112539	110688
Theoretical pI	9.7	9.91	9.61	9.82	9.63	9.99
Ala (A)	0.069	0.069	0.056	0.056	0.045	0.059
Arg (R)	0.067	0.068	0.069	0.065	0.059	0.077
Asn (N)	0.03	0.035	0.041	0.031	0.04	0.027
Asp (D)	0.035	0.041	0.037	0.032	0.038	0.032
Cys (C)	0.014	0.007	0.014	0.007	0.008	0.007
Gln (Q)	0.054	0.054	0.051	0.062	0.065	0.061
Glu (E)	0.036	0.031	0.04	0.039	0.032	0.039
Gly (G)	0.046	0.052	0.042	0.061	0.042	0.058
His (H)	0.013	0.017	0.014	0.013	0.017	0.017
Ile (I)	0.082	0.074	0.077	0.088	0.1	0.077
Leu (L)	0.118	0.131	0.114	0.127	0.116	0.128
Lys (K)	0.056	0.056	0.055	0.052	0.052	0.041
Met (M)	0.022	0.018	0.026	0.01	0.006	0.009
Phe (F)	0.043	0.048	0.047	0.044	0.048	0.048
Pro (P)	0.045	0.05	0.049	0.05	0.046	0.054
Ser (S)	0.098	0.078	0.086	0.083	0.079	0.072
Thr (T)	0.04	0.041	0.046	0.043	0.056	0.057
Trp (W)	0.001	0.002	0.001	0.001	0.003	0.001
Tyr (Y)	0.061	0.043	0.063	0.047	0.061	0.038
Val (V)	0.066	0.086	0.071	0.091	0.089	0.099

## Sheet: Table S4
Table S4. Classification of all the enzyme-coding unigenes in the cement gland transcriptome.
Enzyme	Oxidoreductases	Transferases	Hydrolases	Lyases	Isomerases	Ligases	Total
Number of coding unigene	946	2204	2091	207	214	251	5913
Number of upregulated coding unigene	169 (17.86%)	361 (16.38%)	367 (17.55%)	43 (20.77%)	53 (24.77%)	33 (13.15%)	1,026 (17.35%)

## Sheet: Table S5
Table S5. List of enzymes involve in chitin synthesis and degradation.
GeneID	Length	Gland-Expression (FPKM)	Body-Expression (FPKM)	log2FoldChange(Gland/Body)	Pvalue	FDR	Up/Down-Regulation (Gland/Body)	Nr
Unigene12591_All	2183	8.66	18.3	1.0794	1.87e-21	4.7e-20	*	gi|187438011|gb|ACD10533.1|/6.9093e-84/chitin synthase 1b [Ectropis obliqua]
CL759.Contig2_All	861	4.45	26.08	2.55107	1.45e-37	6.27e-36	Up	gi|189212451|gb|ACD84882.1|/4.73061e-141/chitin synthase I [Choristoneura fumiferana]
Unigene27886_All	535	0.5	1.42	1.50589	0.126305	0.225959	*	gi|530723029|gb|AGT42323.1|/4.18641e-62/chitin synthase [Pandalopsis japonica]
CL3918.Contig1_All	2480	289.09	177.98	-0.699804	7.83e-178	1.36e-175	*	gi|499000515|ref|XP_004534364.1|/3.64655e-169/PREDICTED: endochitinase-like [Ceratitis capitata]
Unigene4907_All	3424	9.56	14.74	0.624654	1.98e-11	2.71e-10	*	gi|646710845|gb|KDR16263.1|/0/putative chitinase 3 [Zootermopsis nevadensis]
CL4564.Contig2_All	750	7.15	47.12	2.72032	8.07e-62	5.65e-60	Up	gi|378558198|gb|AFC17977.1|/2.93122e-42/chitinase-like protein, partial [Pandalopsis japonica]
Unigene2968_All	1004	5.04	18.64	1.88691	2.56e-22	6.7e-21	*	gi|662179178|gb|AIE45495.1|/1.37211e-23/chitinase [Lepeophtheirus salmonis]
Unigene894_All	1088	4.4	6.84	0.636493	0.0114931	0.0370551	*	gi|662179191|gb|AIE45496.1|/2.28476e-83/chitinase [Lepeophtheirus salmonis]
Unigene11288_All	2517	3.21	18.32	2.51277	1.37e-78	1.22e-76	Up	gi|642935713|ref|XP_008198138.1|/6.37436e-145/PREDICTED: chitinase 10 isoform X1 [Tribolium castaneum]
Unigene24018_All	304	2.55	0.35	-2.86507	0.0255598	0.0715717	*	gi|675363828|gb|KFM56730.1|/1.02683e-14/Chitinase-3-like protein 1, partial [Stegodyphus mimosarum]
Unigene11814_All	927	1.19	3.09	1.37665	0.00285448	0.0114145	*	gi|241713454|ref|XP_002413491.1|/8.39541e-09/chitinase, putative [Ixodes scapularis]
Unigene7755_All	536	1.16	0.71	-0.708234	0.4306	0.554203	*	gi|385048584|gb|AFI40053.1|/3.57704e-29/chitinase 17, partial [Daphnia parvula]
Unigene24728_All	205	0.52	0.01	-5.70044	0.52173	0.594617	*	gi|391330498|ref|XP_003739697.1|/1.21048e-23/PREDICTED: probable chitinase 3-like [Metaseiulus occidentalis]
CL1135.Contig1_All	4011	0.9	0.3	1.58496	0.000127683	0.000727471	Up	gi|571507797|ref|XP_006571215.1|/0/PREDICTED: sodium-driven chloride bicarbonate exchanger-like isoform X17 [Apis mellifera]

## Sheet: Table S6
Table S6. List of lipid-binding proteins identified in the cement gland proteome.
GeneID	annotation	prot_score	prot_matches	Gland-Expression (FPKM)	Body-Expression (FPKM)	log2FoldChange (Gland/Carcass)	Regulation
Unigene13631_All	fatty acid binding protein [Eriocheir sinensis]	206	6	88.53	24.08	1.87833	Up-regulated
Unigene3904_All	fatty acid binding protein [Scylla paramamosain]	179	6	119.88	71.88	0.737929	*
prot_score: Protein Mascot score
prot_matches: Count of PSMs
